# Supplementary material for: Single-cell, whole-embryo phenotyping of mammalian developmental disorders
Source: Nature. 2023 Nov 15;623(7988):772–81. doi: 10.1038/s41586-023-06548-w (PMC10665194; doi:10.1038/s41586-023-06548-w)
Supplement: Supplementary file 4 — Supplementary Tables 1–7. [file 41586_2023_6548_MOESM4_ESM.xlsx]

## Sheet: Table.S1
Supplementary Table 1. Brief descriptions of individual mutant types
Background Strain	Mutant Name	Original Paper Name	Short description and reference	Source
FVB Strain	ZRS limb enhancer KO	ZRS-/-	The ZRS limb enhancer knockout carries a single enhancer knockout of the Zone of Polarizing Activity (ZPA) Regulatory Sequence (ZRS). The knockout of this regulatory element is described to lead to the targeted deletion of the ZPA which leads to truncated limb formation. The mice carrying this mutation are lacking posterior limb features but are completely healthy in other regards. This mutant wa…	Visel & Pennacchio & Dickels Lab (Berkeley, California)
FVB Strain	Tbx3 TAD boundary KO	B 5	The Tbx3 topologically associating domain (TAD) boundary mutant carries a deletion spanning the boundary between the developmental gene Tbx3 and the neighbouring regulatory domain containing the gene Tbx5. The transcription factor encoded by this gene plays amongst other a role in the development of the embryonic heart, limb and lung. The mutant was also published in this study: https://www.biorx…	Visel & Pennacchio & Dickels Lab (Berkeley, California)
FVB Strain	Dmrt1 TAD boundary KO	B 8	The Dmrt1 topologically associating domain (TAD) boundary mutant carries a deletion spanning the boundary between the developmental gene Dmrt1 and the neighbouring regulatory domain containing the gene Dmrt2. Dmrt1 is associated with gonad and sexual development. The mutant was first published in this study: https://www.biorxiv.org/content/10.1101/2021.05.06.443037v	Visel & Pennacchio & Dickels Lab (Berkeley, California)
FVB Strain	Smad7 TAD boundary KO	B 3	The Smad7 topologically associating domain (TAD) boundary mutant carries a deletion spanning the boundary between the developmental gene Smad7 and the neighbouring regulatory domain containing the gene Smad2. The gene encodes for a TGF-beta-pathway antagonist and is associated with amongst other myogenesis. The protein has been linked to various pathogenic developments like chronic inflammatory b…	Visel & Pennacchio & Dickels Lab (Berkeley, California)
FVB Strain	Sim1 TAD boundary KO	B 4	The Sim1 topologically associating domain (TAD) boundary mutant carries a deletion spanning the boundary between the developmental gene Sim1 and the neighbouring regulatory domain containing the gene Rfx6. The gene is found to be expressed in fetal kidneys.Loss of function studies link the encoded transcription factor to obesity. The mutant was also published in this study: https://www.biorxiv.or…	Visel & Pennacchio & Dickels Lab (Berkeley, California)
FVB Strain	Neurog2 TAD boundary KO	B 7	The Neurog2 topologically associating domain (TAD) boundary mutant carries a deletion spanning the boundary between the developmental gene Neurog2 and the neighbouring regulatory domain containing the gene Pitx2. The gene encodes for a transcription factor important in neurogenesis . The mutant was also published in this study: https://www.biorxiv.org/content/10.1101/2021.05.06.443037v1	Visel & Pennacchio & Dickels Lab (Berkeley, California)
FVB Strain	Tbx5 TAD boundary KO	B 2	The Tbx5 topologically associating domain (TAD) boundary mutant carries a deletion spanning the boundary between the developmental gene and the neighbouring regulatory domain containing the gene Lhx5. The gene encodes for a major regulator in heart development . Deregulation of this gene’s expression is associated with the Holt-Oram syndrome. The mutant was also published in this study: https://w…	Visel & Pennacchio & Dickels Lab (Berkeley, California)
FVB Strain	Twist1 TAD boundary KO	B 6	The Twist 1 topologically associating domain (TAD) boundary mutant carries a deletion spanning the boundary between the developmental gene Twist1 and the neighbouring regulatory domain containing the gene Ahr. The protein encoded by the gene is described as an oncogene with functions in cancer metastasis. Deregulation of gene expression has been linked to the Saethre–Chotzen syndrome. The mutant …	Visel & Pennacchio & Dickels Lab (Berkeley, California)
FVB Strain	Smad3 TAD boundary KO	B 1	The Smad3 topologically associating domain (TAD) boundary mutant carries a deletion spanning the boundary between the developmental gene Smad3 and the neighbouring regulatory domain containing the gene Smad6. The protein encoded by this gene is part of the TGF-beta-mediated transcription and associated with amongst others, regulating chondrogenesis and osteogenesis as well as cancer development a…	Visel & Pennacchio & Dickels Lab (Berkeley, California)
C57BL6 Strain	Gorab KO	Gorab Null	The mutant is a mouse model for geroderma osteodysplastica, an autosomal recessive disorder with patients displaying wrinkly skin and early onset osteoporosis. The disease-linked gene Gorab encodes for a Golgi protein with mostly unknown functions. The mutation is shown to cause early-onset osteoporosis. reduction in trabecular bone density, pertubation of pre-Osteoblasts, congenital disorder and…	Kornak Lab (Göttingen, Germany)
C57BL6 Strain	Scn10a/11a DKO	not published	The genes Scn10a and Scn11a encode for two tetrodotoxin (TTX)-resistant sodium channels NaV1.8 and NaV1.9 which are important for pain signalling and are predominantly expressed in pain-sensing (nociceptive) neurons which reside in dorsal root ganglia (DRG). Mutations in these genes cause different pain disorders in humans. Gain-of-function missense variants in SCN10A result in small fiber neurop…	Kurth Lab (Aachen, Germany)
C57BL6 Strain	Scn11a GOF	Scn11a+/L799P	The Scn11a mutant is associated with loss of pain perception. The gene Scn11a encodes for a voltage-gated sodium ion channel protein. Missregulation of the gene expression has been described to cause pain abnormality. This mutant carries a missense mutation p.Leu799Pro in the Scn11A locus which is reported to result in reduced pain sensitivity without obvious signs of neurodegeneration, suggestin…	Kurth Lab (Aachen, Germany)
C57BL6 Strain	Atp6v0a2 R755Q	Atp6v0a2 RQ	The Atp6v0a2 RQ mutant is a mouse model for autosomal recessive cutis laxa type 2A (ARCL2). The disease is characterized by a connective tissue phenotype with wrinkled skin and developmental delay. The mice carry a knock-in mutation in the Atp6v0a2 gene resulting in a R755Q amino acid exchange in the a2-subunit of the v-type H+-ATPase. The protein has a role in Golgi apparatus function and vesicl…	Kornak Lab (Göttingen, Germany)
C57BL6 Strain	Atp6v0a2 KO	Atp6v0a2 -/-	The Atp6v0a2 KO mutant is a mouse model for autosomal recessive cutis laxa type 2A (ARCL2). The disease is characterized by a connective tissue phenotype with wrinkled skin and developmental delay. The mice carry a knockout mutation of the Ato6v0a2 gene. The gene encodes for the a2 subunit of the V-type H+ ATPase which has a role in Golgi apparatus function and vesicle trafficking.	Kornak Lab (Göttingen, Germany)
C57BL6 Strain	Gli2 KO	Gli2^tm1Alj	The gene Gli2 encodes for a transcription factor which is a key regulator in the sonic hedgehog pathway, associated with functions majorly in craniofacial and skeletal embryonic formation but also in notochord, floor plate and limb development. The mouse mutant of the Gli2 knockout is a model for Culler-Jones syndrome and holoprosencephaly. In homozygosity the embryos exhibit amongst other skelet…	Beier Lab (Seattle, Washington)
C57BL6 Strain	Carm1 KO	Carm1^tm1Mtb	The gene Carm1 encodes for an arginine methyltransferase with activity in histone methylation but also targets amongst other the transcriptional cofactors CBP/p300, resulting in specific gene activation. The Carm1 knockout mutant is based on the exon-skipped-strategy resulting in a premature translational stop codon within the transcript, introduced using the loxP system. The homozygous knockout …	Beier Lab (Seattle, Washington)
C57BL6 Strain	Ttc21b KO	alien	The mutant is a mouse model for nephronophthisis-related ciliopathy. The gene Ttc21b encodes for a protein contributing to the IFT complex A (IFT-A), which is required for ciliary transport and trafficking. Additionally it is reported to negatively modulate the sonic hedgehog (shh) pathway. The mutant shows amongst other decreased forbrain size and abnormal brain patterning as well as sonic hedge…	Beier Lab (Seattle, Washington)
G4 Strain	Ror2 KI	not published	The homozygous Ror2 knockin mutant was modelled on an unpublished novel heterozygous missense variant that co-segregated in a small family with a relatively mild phenotype. ROR2 encodes the receptor tyrosine kinase like orphan receptor 2 protein, which belongs to a family of receptor tyrosine kinases that play an essential role in skeletal development and early chondrocyte formation. In mice, the…	Kalscheuer Lab (Berlin, Germany)
G4 Strain	Cdkl5 -/Y	not published	This mutant is a model for the CDKL5 deficiency disorder. The gene CDKL5 encodes for a protein associated with Synapse outgrowth and dendritic connection. The CDKL5 mutant is based on the exon-skipped- strategy resulting in a premature translational stop codon within the transcript, introduced using the loxP system. The phenotype displayed by patients are clinically variable. The main clinical fe…	Kalscheuer Lab (Berlin, Germany)
G4 Strain	Fat1 TAD KO	delta D1+2	Fat1 is regulated by numerous enhancers within a ~3.5 Mb TAD and encodes an atypical protocadherin that controls tissue morphogenesis, cell migration and cell growth. The delta D1+2 mutant carries two homozygous ~1.5 Mb deletions that eliminate the majority of Fat1 regulatory elements thereby significantly disrupting Fat1's elaborate expression in development. Despite this, delta D1+2 mice are fe…	Mundlos Lab (Berlin, Germany)
G4 Strain	Sox9 TAD boundary KI	Bor-KnockIn	This mutant carries a reposition of the TAD boundary between the topologically associated domains (TADs) of Sox9 and Kcnj2 from its original position , thus separating the Sox9 gene from most part of its regulatory domain. The transcription factor encoded by the Sox9 gene has various functions in development, amongst other it plays a fundamental role in chondrogenesis, sex determination and neuro…	Mundlos Lab (Berlin, Germany)
G4 Strain	Sox9 regulatory INV	Sox9_InvC	The Sox9 InvC mutant carries an inversion of most part of the topologically associated domain (TAD) of Sox9 including the TAD boundary to the neighbouring TAD of the gene Kcnj2. The inversion results in the fusion of the inverted part of the Sox9 TAD with the neighbouring Kcnj2 TAD and a separation of the Sox9 gene from its regulatory elements within the inverted region. The transcription factor …	Mundlos Lab (Berlin, Germany)
G4 Strain	G4 Wildtype	-	Wildtype strain used for comparison in cell type composition and lockNess score analysis to detect changes in mutants.	Mundlos Lab (Berlin, Germany)
C57BL6 Strain	C57BL6 Wildtype	-	Wildtype strain used for comparison in cell type composition and lockNess score analysis to detect changes in mutants.	Mundlos Lab (Berlin, Germany)
BALB/C Strain	BALB/C Wildtype	-	Wildtype strain used for comparison in cell type composition and lockNess score analysis to detect changes in mutants.	Visel & Pennacchio & Dickels Lab (Berkeley, California)
FVB Strain	FVB Wildtype	-	Wildtype strain used for comparison in cell type composition and lockNess score analysis to detect changes in mutants.	Visel & Pennacchio & Dickels Lab (Berkeley, California)

## Sheet: Table.S2
Supplementary Table 2. Marker genes used for mouse developmental trajectory annotation.
Main trajectory	Sub trajectory	Markers used for cell type identification	Reference 1	Reference 2	Reference 3	Reference 4
Neural tube and notochord trajectory	Cajal-Retzius cell trajectory	Reln,Tbr1,Emx2	https://pubmed.ncbi.nlm.nih.gov/12644247/
Neural tube and notochord trajectory	Motor neuron trajectory	Slit2,Slit3,Sema6d	https://pubmed.ncbi.nlm.nih.gov/25864959/	https://pubmed.ncbi.nlm.nih.gov/25209245/
Neural tube and notochord trajectory	Thalamus excitatory neuron trajectory	Ntng1,Tcf7l2,Gbx2	https://pubmed.ncbi.nlm.nih.gov/11804778/	https://pubmed.ncbi.nlm.nih.gov/26297811/	https://pubmed.ncbi.nlm.nih.gov/32675279/
Neural tube and notochord trajectory	Di/telencephalon trajectory	Emx2,Pax6,Sox5,Sox6	https://pubmed.ncbi.nlm.nih.gov/15917450/	https://pubmed.ncbi.nlm.nih.gov/11739261/	https://pubmed.ncbi.nlm.nih.gov/19657336/
Neural tube and notochord trajectory	Mesencephalon/MHB trajectory	Pax5,En1,Pax3,Pax7,Dmbx1	https://pubmed.ncbi.nlm.nih.gov/9159136/	https://pubmed.ncbi.nlm.nih.gov/21569278/	https://pubmed.ncbi.nlm.nih.gov/11641229/	https://pubmed.ncbi.nlm.nih.gov/11744391/
Neural tube and notochord trajectory	Roof plate trajectory	Lmx1a,Msx1	https://pubmed.ncbi.nlm.nih.gov/10693804/	https://pubmed.ncbi.nlm.nih.gov/14973289/
Neural tube and notochord trajectory	Floor plate trajectory	Metrnl,Shh,Slit1,Ntn1	https://pubmed.ncbi.nlm.nih.gov/30787437/	https://pubmed.ncbi.nlm.nih.gov/15036809/
Neural tube and notochord trajectory	Neuron progenitor cell trajectory	Mybl1,Prmt8,Gadd45g,Cdkn1c,Btg2	https://pubmed.ncbi.nlm.nih.gov/30787437/	https://pubmed.ncbi.nlm.nih.gov/29474909/	https://pubmed.ncbi.nlm.nih.gov/28691197/
Neural tube and notochord trajectory	Spinal cord dorsal trajectory	Pth2r,Fabp7,Pax3,Fzd10,Hes5	https://pubmed.ncbi.nlm.nih.gov/30787437/	https://pubmed.ncbi.nlm.nih.gov/29434377/	https://pubmed.ncbi.nlm.nih.gov/29474909/
Neural tube and notochord trajectory	Intermediate progenitor cell trajectory	Eomes,Pax6,Lhx2,Tbr1	https://pubmed.ncbi.nlm.nih.gov/30787437/	https://pubmed.ncbi.nlm.nih.gov/32238264/	https://pubmed.ncbi.nlm.nih.gov/18940588/	https://pubmed.ncbi.nlm.nih.gov/15634788/
Neural tube and notochord trajectory	Retinal neuron trajectory	Rorb,Trpm3,Epha6	https://pubmed.ncbi.nlm.nih.gov/19805139/	https://pubmed.ncbi.nlm.nih.gov/25679224/	https://pubmed.ncbi.nlm.nih.gov/21490208/
Neural tube and notochord trajectory	Di/mesencephalon excitatory neuron trajectory	Tcf7l2,Slc17a6,Barhl1,Shox2	https://pubmed.ncbi.nlm.nih.gov/17261798/	https://pubmed.ncbi.nlm.nih.gov/22674258/	https://pubmed.ncbi.nlm.nih.gov/33664406/	https://pubmed.ncbi.nlm.nih.gov/30096314/
Neural tube and notochord trajectory	Di/mesencephalon inhibitory neuron trajectory	Gad1,Otx2,Gata3	https://pubmed.ncbi.nlm.nih.gov/22674258/	https://pubmed.ncbi.nlm.nih.gov/30096314/	https://pubmed.ncbi.nlm.nih.gov/16738237/
Neural tube and notochord trajectory	Spinal cord excitatory neuron trajectory	Ebf1,Ebf3,Car10,Lmx1b	https://pubmed.ncbi.nlm.nih.gov/30096314/	https://pubmed.ncbi.nlm.nih.gov/15229182/	https://pubmed.ncbi.nlm.nih.gov/30787437/
Neural tube and notochord trajectory	Spinal cord inhibitory neuron trajectory	Slc6a5,Pax2,Npy	https://pubmed.ncbi.nlm.nih.gov/30096314/	https://pubmed.ncbi.nlm.nih.gov/22700964/	https://pubmed.ncbi.nlm.nih.gov/27939388/	https://pubmed.ncbi.nlm.nih.gov/16093392/
Neural tube and notochord trajectory	Inhibitory interneuron trajectory	Dlx6,Dlx1,Dlx2	https://pubmed.ncbi.nlm.nih.gov/30787437/	https://pubmed.ncbi.nlm.nih.gov/26793053/
Endothelial trajectory	Arterial endothelial trajectory	Efnb2,Gja5,Nrp1	https://pubmed.ncbi.nlm.nih.gov/27539966/	https://pubmed.ncbi.nlm.nih.gov/18972135/
Endothelial trajectory	Brain endothelial trajectory	Slc2a1,Esrrg,Lrp8	https://pubmed.ncbi.nlm.nih.gov/32698806/	https://pubmed.ncbi.nlm.nih.gov/30787437/	https://pubmed.ncbi.nlm.nih.gov/14617749/
Endothelial trajectory	Endocardium trajectory	Tmem108,Cdh11,Npr3	https://pubmed.ncbi.nlm.nih.gov/30787437/	https://pubmed.ncbi.nlm.nih.gov/24356423/	https://pubmed.ncbi.nlm.nih.gov/33203221/
Endothelial trajectory	Liver endothelial trajectory	Lyve1,Stab2,Gata4	https://pubmed.ncbi.nlm.nih.gov/17626278/	https://pubmed.ncbi.nlm.nih.gov/29844586/
Endothelial trajectory	Lymphatic endothelial trajectory	Nrp2,Thy1,Prox1	https://pubmed.ncbi.nlm.nih.gov/25543087/	https://pubmed.ncbi.nlm.nih.gov/30787437/	https://pubmed.ncbi.nlm.nih.gov/12060670/
Endothelial trajectory	Venous and capillary endothelial trajectory	Ephb4,Flt4,Nrp2	https://pubmed.ncbi.nlm.nih.gov/27539966/	https://pubmed.ncbi.nlm.nih.gov/18972135/
Haematopoiesis trajectory	Primitive erythroid trajectory	Hba-a1,Hba-x,Hbb-bh1	https://pubmed.ncbi.nlm.nih.gov/30787436/	https://pubmed.ncbi.nlm.nih.gov/30787437/
Haematopoiesis trajectory	Definitive erythroid trajectory	Tspan8,Snca,Hbb-bs,Abcb4,Slc4a1,Kel,HBB-y,Hba-x	https://pubmed.ncbi.nlm.nih.gov/30787437/	https://pubmed.ncbi.nlm.nih.gov/29474909/	https://www.ncbi.nlm.nih.gov/pubmed/16263786
Haematopoiesis trajectory	Megakaryocyte trajectory	Pf4,Itgb3,Itga2b,Ppbp,Cd226	https://pubmed.ncbi.nlm.nih.gov/30787437/	https://pubmed.ncbi.nlm.nih.gov/29474909/
Haematopoiesis trajectory	White blood cell trajectory	Apoe,Lyz2,Selenop,Ptprc,Ly86	https://pubmed.ncbi.nlm.nih.gov/30787437/	https://pubmed.ncbi.nlm.nih.gov/29474909/
Haematopoiesis trajectory	Macrophage trajectory	Fcgr3,Fcgr1,Cd68,Adgre1	https://pubmed.ncbi.nlm.nih.gov/27313577/	https://pubmed.ncbi.nlm.nih.gov/30327653/	https://pubmed.ncbi.nlm.nih.gov/25326025/	https://pubmed.ncbi.nlm.nih.gov/27869795/
Haematopoiesis trajectory	Aorta-Gonad-Mesonephros trajectory	Gpc6,Tenm3,Auts2,Setbp1	https://www.biorxiv.org/content/10.1101/774547v1
Myotube trajectory	Myotube trajectory	Myh3,Mylpf,Myl4,Myod1	https://pubmed.ncbi.nlm.nih.gov/29809149/	https://pubmed.ncbi.nlm.nih.gov/26180627/	https://pubmed.ncbi.nlm.nih.gov/15930108/
Mesenchymal trajectory	Chondrocyte trajectory	Itga11,Atp1a2,Lamc3,Epha7	https://pubmed.ncbi.nlm.nih.gov/30787437/	https://pubmed.ncbi.nlm.nih.gov/30632962/	https://pubmed.ncbi.nlm.nih.gov/25637957/	https://pubmed.ncbi.nlm.nih.gov/24371811/
Mesenchymal trajectory	Osteoblast trajectory	Runx2,Twist2,Prrx1,Pax3	https://pubmed.ncbi.nlm.nih.gov/30787437/	https://pubmed.ncbi.nlm.nih.gov/18483623/
Mesenchymal trajectory	Connective tissue trajectory	Col6a6,Meox2,Tgfb2,Adamts9,Postn,Ror1	https://pubmed.ncbi.nlm.nih.gov/30787437/	https://pubmed.ncbi.nlm.nih.gov/25249460/
Mesenchymal trajectory	Lateral plate and Lateral plate & intermediate mesoderm trajectory	Osr1,Pax2,Pax8,Gata4,Wt1	https://pubmed.ncbi.nlm.nih.gov/28938435/	https://pubmed.ncbi.nlm.nih.gov/18715994/	https://pubmed.ncbi.nlm.nih.gov/18835385/
Mesenchymal trajectory	Limb mesenchyme trajectory	Msx1,Fgf10,Wnt5a,Lmx1b	https://pubmed.ncbi.nlm.nih.gov/30787437/	https://pubmed.ncbi.nlm.nih.gov/19298015/	https://pubmed.ncbi.nlm.nih.gov/21465616/	https://pubmed.ncbi.nlm.nih.gov/9187149/	https://pubmed.ncbi.nlm.nih.gov/16495310/
Neural crest (PNS neuron) trajectory	Dorsal root ganglion neuron trajectory	Oprm1,Ntrk2,Negr1	https://pubmed.ncbi.nlm.nih.gov/28993838/	https://pubmed.ncbi.nlm.nih.gov/17584746/	https://pubmed.ncbi.nlm.nih.gov/28801670/
Neural crest (PNS neuron) trajectory	Enteric neuron trajectory 1	Slit2,Slit3,Phox2b	https://pubmed.ncbi.nlm.nih.gov/23161783/	https://pubmed.ncbi.nlm.nih.gov/28403821/
Neural crest (PNS neuron) trajectory	Enteric neuron trajectory 2	Lef1,Tfap2d,Htr2a	https://pubmed.ncbi.nlm.nih.gov/28359679/	https://pubmed.ncbi.nlm.nih.gov/22241841/	https://pubmed.ncbi.nlm.nih.gov/28803915/
Neural crest (PNS neuron) trajectory	Ganglion neuron trajectory	Pou4f1,Sdk1,Sdk2,Dscam	https://pubmed.ncbi.nlm.nih.gov/31293388/	https://pubmed.ncbi.nlm.nih.gov/30687002/
Neural crest (PNS neuron) trajectory	Shisa6 positive neuron trajectory	Shisa6,Fgf10,Alcam	https://pubmed.ncbi.nlm.nih.gov/30787437/
Neural crest (PNS neuron) trajectory	Visceral neuron trajectory	Pax6,Pou6f2,Rorb,Six3	https://pubmed.ncbi.nlm.nih.gov/9230312/	https://pubmed.ncbi.nlm.nih.gov/30787437/
Myoblast trajectory	Myoblast trajectory	Pax7,Mki67,Myh3	https://pubmed.ncbi.nlm.nih.gov/30787437/	https://pubmed.ncbi.nlm.nih.gov/30131191/
Epithelial trajectory	Germ cell trajectory	Tex14,Alpl,Prdm1	https://pubmed.ncbi.nlm.nih.gov/30787437/	https://pubmed.ncbi.nlm.nih.gov/20940145/
Epithelial trajectory	Thymic epithelial trajectory	Il7,Foxn1,Prss16	https://pubmed.ncbi.nlm.nih.gov/15632078/	https://pubmed.ncbi.nlm.nih.gov/15611228/	https://pubmed.ncbi.nlm.nih.gov/26983083/
Epithelial trajectory	Pancreatic endocrine cell trajectory	Mfng,Ascl1,Neurod1	https://pubmed.ncbi.nlm.nih.gov/16920096/	https://pubmed.ncbi.nlm.nih.gov/23835295/
Epithelial trajectory	Epidermis trajectory	Lmx1b,Notch1,Notch3	https://pubmed.ncbi.nlm.nih.gov/30787437/	https://pubmed.ncbi.nlm.nih.gov/23924630/	https://pubmed.ncbi.nlm.nih.gov/29906411/
Epithelial trajectory	Retina epithelial trajectory	Rorb,Pitx1,Pitx2,Glis3	https://pubmed.ncbi.nlm.nih.gov/30787437/	https://pubmed.ncbi.nlm.nih.gov/16120641/	https://pubmed.ncbi.nlm.nih.gov/14500813/
Epithelial trajectory	Branchial arch epithelial trajectory	Has2,Pax1,Pitx2	https://pubmed.ncbi.nlm.nih.gov/30787437/	https://pubmed.ncbi.nlm.nih.gov/15765504/	https://pubmed.ncbi.nlm.nih.gov/27034424/	https://pubmed.ncbi.nlm.nih.gov/14623826/
Epithelial trajectory	Midgut/Hindgut epithelial trajectory	Gata4,Onecut2,Nr5a2	https://pubmed.ncbi.nlm.nih.gov/15381696/	https://pubmed.ncbi.nlm.nih.gov/27474396/
Epithelial trajectory	Pre-epidermal keratinocyte trajectory	Tfap2b,Trp63,Egfr	https://pubmed.ncbi.nlm.nih.gov/15270775/	https://pubmed.ncbi.nlm.nih.gov/23924630/	https://pubmed.ncbi.nlm.nih.gov/24591374/
Epithelial trajectory	Lung epithelial trajectory	Foxp2,Etv5,Mecom,Nkx2-1	https://pubmed.ncbi.nlm.nih.gov/17428829/	https://pubmed.ncbi.nlm.nih.gov/28351980/	https://pubmed.ncbi.nlm.nih.gov/15264213/
Epithelial trajectory	Foregut epithelial trajectory	Cym,Sox2,Gata4,Mecom	https://pubmed.ncbi.nlm.nih.gov/30787437/	https://pubmed.ncbi.nlm.nih.gov/22679103/	https://www.biorxiv.org/content/10.1101/2020.08.21.260539v3.full
Epithelial trajectory	Olfactory epithelial trajectory	Pax3,Six3,Sox2	https://pubmed.ncbi.nlm.nih.gov/30787437/	https://pubmed.ncbi.nlm.nih.gov/24267470/	https://pubmed.ncbi.nlm.nih.gov/29589282/	https://pubmed.ncbi.nlm.nih.gov/29352015/
Epithelial trajectory	Auditory epithelial trajectory	Pax2,Lmx1a,Gata3,Fgf10	https://pubmed.ncbi.nlm.nih.gov/30787437/	https://pubmed.ncbi.nlm.nih.gov/20643116/	https://pubmed.ncbi.nlm.nih.gov/18985389/	https://pubmed.ncbi.nlm.nih.gov/16806848/
Epithelial trajectory	Renal epithelial trajectory	Sim1,Pax2,Mecom	https://pubmed.ncbi.nlm.nih.gov/30787437/	https://pubmed.ncbi.nlm.nih.gov/10535325/
Epithelial trajectory	Biliary epithelial trajectory	Onecut1,Nkx2-2,Nkx6-1,Nr5a2	https://pubmed.ncbi.nlm.nih.gov/11934848/	https://pubmed.ncbi.nlm.nih.gov/27552918/	https://pubmed.ncbi.nlm.nih.gov/32111818/
Hepatocyte trajectory	Len epithelial trajectory	Cryba1,Crybb1,Crybb3	https://pubmed.ncbi.nlm.nih.gov/30787437/
Hepatocyte trajectory	Liver hepatocyte trajectory	A1cf,Afp,Alb,Apoa2	https://pubmed.ncbi.nlm.nih.gov/30787437/	https://pubmed.ncbi.nlm.nih.gov/29474909/
Melanocyte trajectory	Melanocyte trajectory	Pax3,Mlph,Sox5,Slc24a5	https://pubmed.ncbi.nlm.nih.gov/18983540/	https://pubmed.ncbi.nlm.nih.gov/31288473/	https://pubmed.ncbi.nlm.nih.gov/18703590/	https://pubmed.ncbi.nlm.nih.gov/16357253/
Neural crest (PNS glia) trajectory	Schwann cell and Enteric glia trajectory 1	Igfbp5,Sox10,Mpz	https://pubmed.ncbi.nlm.nih.gov/10499501/	https://pubmed.ncbi.nlm.nih.gov/21491499/	https://pubmed.ncbi.nlm.nih.gov/25859851/
Neural crest (PNS glia) trajectory	Schwann cell and Enteric glia trajectory 2	Sox10,Ltbp1,Tgfb2	https://pubmed.ncbi.nlm.nih.gov/22118468/	https://pubmed.ncbi.nlm.nih.gov/16914667/
Neural crest (PNS glia) trajectory	Olfactory ensheathing cell trajectory	Frzb,Vim,Sox10,S100b	https://pubmed.ncbi.nlm.nih.gov/12528178/	https://pubmed.ncbi.nlm.nih.gov/27718014/
Neural crest (PNS glia) trajectory	Satellite glia trajectory	Sox10,Fabp7,Apoe,Gja1	https://pubmed.ncbi.nlm.nih.gov/11156606/	https://pubmed.ncbi.nlm.nih.gov/33686078/	https://pubmed.ncbi.nlm.nih.gov/32699292/
Olfactory sensory neuron trajectory	Olfactory sensory neuron trajectory	Fstl5,Dscaml1,Lhx2,Ebf1	https://pubmed.ncbi.nlm.nih.gov/26670777/	https://pubmed.ncbi.nlm.nih.gov/20882566/	https://pubmed.ncbi.nlm.nih.gov/15456728/	https://pubmed.ncbi.nlm.nih.gov/9151732/
Cardiomyocyte trajectory	Cardiomyocyte trajectory	Tnnt2,Myl4,Myl7	https://pubmed.ncbi.nlm.nih.gov/30787436/	https://pubmed.ncbi.nlm.nih.gov/30565988/	https://pubmed.ncbi.nlm.nih.gov/29080865/

## Sheet: Table.S3
Supplementary Table 3. Cell composition changes for individual mutants across developmental trajectories.
*NA refers to the row was not performed the beta-binomial regression due to the limited number of cells.
Mutant Name	Sub Trajectory Name	Background	Cell Fraction in Mutant	Cell Fraction in Background (WT + Other Mutants from the same strain)	Log2(Ratio)	Pvalue* (beta-binomial regression)
Atp6v0a2 KO	Aorta-Gonad-Mesonephros trajectory	C57BL/6	0.000322027	0.00115137	-1.8381	2.34623e-06
Atp6v0a2 KO	Arterial endothelial trajectory	C57BL/6	0.000572492	0.00206845	-1.85323	0.000846852
Atp6v0a2 KO	Auditory epithelial trajectory	C57BL/6	0.0011092	0.0022358	-1.01127	6.63518e-05
Atp6v0a2 KO	Biliary epithelial trajectory	C57BL/6	0.000286246	0.000586843	-1.03572	NA
Atp6v0a2 KO	Brain endothelial trajectory	C57BL/6	0.00246887	0.00263745	-0.0952897	0.00468162
Atp6v0a2 KO	Branchial arch epithelial trajectory	C57BL/6	0.0124517	0.00955014	0.382749	0.975051
Atp6v0a2 KO	Cajal-Retzius cell trajectory	C57BL/6	0.00339917	0.00413914	-0.284148	0.598817
Atp6v0a2 KO	Cardiomyocyte trajectory	C57BL/6	0.00132389	0.00143252	-0.113776	0.950554
Atp6v0a2 KO	Chondrocyte trajectory	C57BL/6	0.0194289	0.0227329	-0.226575	0.069363
Atp6v0a2 KO	Connective tissue trajectory	C57BL/6	0.103836	0.147808	-0.509427	0.000256056
Atp6v0a2 KO	Definitive erythroid trajectory	C57BL/6	0.026764	0.0269301	-0.00892391	0.956571
Atp6v0a2 KO	Di/mesencephalon excitatory neuron trajectory	C57BL/6	0.153857	0.10901	0.497132	0.0249123
Atp6v0a2 KO	Di/mesencephalon inhibitory neuron trajectory	C57BL/6	0.0591098	0.0380265	0.636391	8.19133e-08
Atp6v0a2 KO	Di/telencephalon trajectory	C57BL/6	0.0531702	0.0618684	-0.218585	0.288666
Atp6v0a2 KO	Dorsal root ganglion neuron trajectory	C57BL/6	0.000107342	0.000484201	-2.17339	NA
Atp6v0a2 KO	Endocardium trajectory	C57BL/6	0.00050093	0.00084791	-0.759301	5.31075e-06
Atp6v0a2 KO	Enteric neuron trajectory 1	C57BL/6	0.000787176	0.00181854	-1.20802	0.0749967
Atp6v0a2 KO	Epidermis trajectory	C57BL/6	0.00457993	0.00541993	-0.242947	0.357177
Atp6v0a2 KO	Floor plate trajectory	C57BL/6	0.000930299	0.00218002	-1.22857	0.00558071
Atp6v0a2 KO	Foregut epithelial trajectory	C57BL/6	0.00325605	0.00215771	0.593623	0.0115366
Atp6v0a2 KO	Ganglion neuron trajectory	C57BL/6	0.0218978	0.0129217	0.760991	0.00128838
Atp6v0a2 KO	Germ cell trajectory	C57BL/6	3.57807e-05	0.0001495	-2.06289	NA
Atp6v0a2 KO	Inhibitory interneuron trajectory	C57BL/6	0.0204308	0.0234626	-0.199614	0.918381
Atp6v0a2 KO	Lateral plate & intermediate mesoderm trajectory	C57BL/6	0.0379276	0.0529966	-0.482652	0.00104019
Atp6v0a2 KO	Intermediate progenitor cell trajectory	C57BL/6	0.0295549	0.0217087	0.445122	0.0262937
Atp6v0a2 KO	Len epithelial trajectory	C57BL/6	3.57807e-05	0.000131649	-1.87944	NA
Atp6v0a2 KO	Limb mesenchyme trajectory	C57BL/6	0.231931	0.158943	0.545186	0.132712
Atp6v0a2 KO	Liver endothelial trajectory	C57BL/6	0.00175326	0.00223357	-0.349316	0.249491
Atp6v0a2 KO	Liver hepatocyte trajectory	C57BL/6	0.0123444	0.0120314	0.0370479	0.99974
Atp6v0a2 KO	Lung epithelial trajectory	C57BL/6	0.000751395	0.00158425	-1.07616	0.13982
Atp6v0a2 KO	Lymphatic endothelial trajectory	C57BL/6	0.000322027	0.000711798	-1.14429	0.283601
Atp6v0a2 KO	Macrophage trajectory	C57BL/6	0.00404322	0.0044783	-0.147446	0.728164
Atp6v0a2 KO	Megakaryocyte trajectory	C57BL/6	0.000858738	0.00135219	-0.655011	0.00786916
Atp6v0a2 KO	Melanocyte trajectory	C57BL/6	0.000429369	0.000564529	-0.394831	NA
Atp6v0a2 KO	Mesencephalon/MHB trajectory	C57BL/6	0.00719193	0.0143966	-1.00128	0.0127934
Atp6v0a2 KO	Midgut/Hindgut epithelial trajectory	C57BL/6	0.00193216	0.00140574	0.45888	0.0891432
Atp6v0a2 KO	Motor neuron trajectory	C57BL/6	0.00651209	0.00560736	0.2158	0.756965
Atp6v0a2 KO	Myoblast trajectory	C57BL/6	0.0281594	0.0365985	-0.378164	1.78138e-05
Atp6v0a2 KO	Myotube trajectory	C57BL/6	0.0208244	0.0161616	0.365704	0.190458
Atp6v0a2 KO	Neuron progenitor cell trajectory	C57BL/6	0.0103049	0.0175071	-0.764616	0.00828465
Atp6v0a2 KO	Olfactory epithelial trajectory	C57BL/6	0.00207528	0.00325553	-0.649583	0.000535065
Atp6v0a2 KO	Olfactory sensory neuron trajectory	C57BL/6	0.0027909	0.00244778	0.189255	0.551735
Atp6v0a2 KO	Osteoblast trajectory	C57BL/6	0.0155646	0.0371875	-1.25655	0.00091547
Atp6v0a2 KO	Pancreatic endocrine cell trajectory	C57BL/6	0.000286246	0.000539985	-0.915663	NA
Atp6v0a2 KO	Pre-epidermal keratinocyte trajectory	C57BL/6	0.0134893	0.0142605	-0.0802051	0.0769706
Atp6v0a2 KO	Primitive erythroid trajectory	C57BL/6	7.15615e-05	0.00348312	-5.60505	0.702003
Atp6v0a2 KO	Renal epithelial trajectory	C57BL/6	0.000644053	0.000776507	-0.269818	0.0601816
Atp6v0a2 KO	Retina epithelial trajectory	C57BL/6	0.000143123	0.000397179	-1.47253	0.1044
Atp6v0a2 KO	Retinal neuron trajectory	C57BL/6	0.0018606	0.0016445	0.178119	0.284627
Atp6v0a2 KO	Roof plate trajectory	C57BL/6	0.00318449	0.0034742	-0.12562	0.301137
Atp6v0a2 KO	Satellite glia trajectory	C57BL/6	0.000536711	0.00259059	-2.27106	0.021352
Atp6v0a2 KO	Schwann cell and Enteric glia trajectory 1	C57BL/6	0.00626163	0.00805514	-0.363372	0.574455
Atp6v0a2 KO	Schwann cell and Enteric glia trajectory 2	C57BL/6	7.15615e-05	0.000566761	-2.98548	0.0109263
Atp6v0a2 KO	Shisa6 positive neuron trajectory	C57BL/6	0.000787176	0.0010108	-0.360735	0.170644
Atp6v0a2 KO	Spinal cord dorsal trajectory	C57BL/6	0.0133104	0.0230944	-0.794984	0.000423731
Atp6v0a2 KO	Spinal cord excitatory neuron trajectory	C57BL/6	0.0155288	0.0212714	-0.453963	0.000184122
Atp6v0a2 KO	Spinal cord inhibitory neuron trajectory	C57BL/6	0.0200014	0.0245358	-0.294787	0.00225789
Atp6v0a2 KO	Thalamus excitatory neuron trajectory	C57BL/6	0.00608273	0.00716484	-0.236216	0.531731
Atp6v0a2 KO	Thymic epithelial trajectory	C57BL/6	0.000286246	0.000187433	0.610883	NA
Atp6v0a2 KO	Venous and capillary endothelial trajectory	C57BL/6	0.00958924	0.0123527	-0.365339	0.824807
Atp6v0a2 KO	White blood cell trajectory	C57BL/6	0.00193216	0.00301008	-0.639587	0.103817
Atp6v0a2 R775Q	Aorta-Gonad-Mesonephros trajectory	C57BL/6	0.000447357	0.00115953	-1.37404	9.67356e-06
Atp6v0a2 R775Q	Arterial endothelial trajectory	C57BL/6	0.00102629	0.00206342	-1.0076	0.020896
Atp6v0a2 R775Q	Auditory epithelial trajectory	C57BL/6	0.00134207	0.00224146	-0.739977	0.000123431
Atp6v0a2 R775Q	Biliary epithelial trajectory	C57BL/6	0.000263151	0.000595744	-1.1788	NA
Atp6v0a2 R775Q	Brain endothelial trajectory	C57BL/6	0.00194732	0.00268655	-0.464268	0.0100191
Atp6v0a2 R775Q	Branchial arch epithelial trajectory	C57BL/6	0.0113944	0.00957526	0.250945	0.617845
Atp6v0a2 R775Q	Cajal-Retzius cell trajectory	C57BL/6	0.00394726	0.00410858	-0.0577852	0.942106
Atp6v0a2 R775Q	Cardiomyocyte trajectory	C57BL/6	0.000973659	0.00146539	-0.589799	0.379623
Atp6v0a2 R775Q	Chondrocyte trajectory	C57BL/6	0.0184469	0.0228939	-0.311586	0.391808
Atp6v0a2 R775Q	Connective tissue trajectory	C57BL/6	0.107918	0.148463	-0.460169	0.0110038
Atp6v0a2 R775Q	Definitive erythroid trajectory	C57BL/6	0.0294466	0.0267012	0.141197	0.467708
Atp6v0a2 R775Q	Di/mesencephalon excitatory neuron trajectory	C57BL/6	0.145417	0.108713	0.419675	0.0966226
Atp6v0a2 R775Q	Di/mesencephalon inhibitory neuron trajectory	C57BL/6	0.0503934	0.0382988	0.395937	3.89544e-05
Atp6v0a2 R775Q	Di/telencephalon trajectory	C57BL/6	0.0614984	0.0613456	0.00358847	0.839381
Atp6v0a2 R775Q	Dorsal root ganglion neuron trajectory	C57BL/6	0.000236836	0.000481616	-1.024	NA
Atp6v0a2 R775Q	Endocardium trajectory	C57BL/6	0.000289466	0.000874214	-1.59459	1.11087e-06
Atp6v0a2 R775Q	Enteric neuron trajectory 1	C57BL/6	0.00123681	0.00180321	-0.543943	0.636408
Atp6v0a2 R775Q	Enteric neuron trajectory 2	C57BL/6	2.63151e-05	0.000257927	-3.293	NA
Atp6v0a2 R775Q	Epidermis trajectory	C57BL/6	0.0036578	0.00551919	-0.59348	0.498124
Atp6v0a2 R775Q	Floor plate trajectory	C57BL/6	0.00128944	0.00217755	-0.755958	0.0346272
Atp6v0a2 R775Q	Foregut epithelial trajectory	C57BL/6	0.00260519	0.00218896	0.251147	0.0578438
Atp6v0a2 R775Q	Ganglion neuron trajectory	C57BL/6	0.0136575	0.0134305	0.0241865	0.751866
Atp6v0a2 R775Q	Germ cell trajectory	C57BL/6	2.63151e-05	0.00015293	-2.53891	NA
Atp6v0a2 R775Q	Inhibitory interneuron trajectory	C57BL/6	0.0243415	0.0231929	0.0697321	0.548786
Atp6v0a2 R775Q	Lateral plate & intermediate mesoderm trajectory	C57BL/6	0.0409989	0.053076	-0.372472	0.0121052
Atp6v0a2 R775Q	Intermediate progenitor cell trajectory	C57BL/6	0.0312623	0.0213806	0.548125	0.0244311
Atp6v0a2 R775Q	Len epithelial trajectory	C57BL/6	0.000394726	0.000102714	1.94221	NA
Atp6v0a2 R775Q	Limb mesenchyme trajectory	C57BL/6	0.219415	0.158354	0.470514	0.287424
Atp6v0a2 R775Q	Liver endothelial trajectory	C57BL/6	0.00215784	0.0022095	-0.034134	0.865179
Atp6v0a2 R775Q	Liver hepatocyte trajectory	C57BL/6	0.0141838	0.0118647	0.257578	0.230674
Atp6v0a2 R775Q	Lung epithelial trajectory	C57BL/6	0.00121049	0.00156354	-0.369221	0.371335
Atp6v0a2 R775Q	Lymphatic endothelial trajectory	C57BL/6	0.000236836	0.000728131	-1.62031	0.445075
Atp6v0a2 R775Q	Macrophage trajectory	C57BL/6	0.00402621	0.00448976	-0.157216	0.189365
Atp6v0a2 R775Q	Megakaryocyte trajectory	C57BL/6	0.00110523	0.00134213	-0.280178	0.115788
Atp6v0a2 R775Q	Melanocyte trajectory	C57BL/6	0.000473672	0.000563788	-0.251265	NA
Atp6v0a2 R775Q	Mesencephalon/MHB trajectory	C57BL/6	0.00910502	0.014396	-0.660933	0.0442984
Atp6v0a2 R775Q	Midgut/Hindgut epithelial trajectory	C57BL/6	0.00144733	0.00143572	0.0116208	0.119854
Atp6v0a2 R775Q	Motor neuron trajectory	C57BL/6	0.0061051	0.0056219	0.118957	0.568213
Atp6v0a2 R775Q	Myoblast trajectory	C57BL/6	0.032736	0.0363951	-0.152868	0.0754792
Atp6v0a2 R775Q	Myotube trajectory	C57BL/6	0.015368	0.0165279	-0.104971	0.917011
Atp6v0a2 R775Q	Neuron progenitor cell trajectory	C57BL/6	0.0114734	0.017571	-0.614906	0.0160079
Atp6v0a2 R775Q	Olfactory ensheathing cell trajectory	C57BL/6	2.63151e-05	0.000335534	-3.6725	NA
Atp6v0a2 R775Q	Olfactory epithelial trajectory	C57BL/6	0.00207889	0.0032823	-0.65889	0.000904064
Atp6v0a2 R775Q	Olfactory sensory neuron trajectory	C57BL/6	0.00252625	0.00246286	0.0366606	0.726172
Atp6v0a2 R775Q	Osteoblast trajectory	C57BL/6	0.0168943	0.0375684	-1.15298	0.00319801
Atp6v0a2 R775Q	Pancreatic endocrine cell trajectory	C57BL/6	0.000526302	0.000524985	0.00361531	NA
Atp6v0a2 R775Q	Pre-epidermal keratinocyte trajectory	C57BL/6	0.0121839	0.0143914	-0.240235	0.776453
Atp6v0a2 R775Q	Primitive erythroid trajectory	C57BL/6	0.00010526	0.00355848	-5.07923	0.463733
Atp6v0a2 R775Q	Renal epithelial trajectory	C57BL/6	0.000552617	0.000787477	-0.510958	0.00651853
Atp6v0a2 R775Q	Retina epithelial trajectory	C57BL/6	0.000236836	0.00039488	-0.737526	0.956768
Atp6v0a2 R775Q	Retinal neuron trajectory	C57BL/6	0.0017368	0.00165028	0.0737196	0.954791
Atp6v0a2 R775Q	Roof plate trajectory	C57BL/6	0.00339465	0.00346262	-0.0286008	0.0783285
Atp6v0a2 R775Q	Satellite glia trajectory	C57BL/6	0.000973659	0.00259982	-1.41692	0.021971
Atp6v0a2 R775Q	Schwann cell and Enteric glia trajectory 1	C57BL/6	0.00686824	0.00804368	-0.227915	0.722408
Atp6v0a2 R775Q	Schwann cell and Enteric glia trajectory 2	C57BL/6	0.000131575	0.000572918	-2.12244	0.26389
Atp6v0a2 R775Q	Shisa6 positive neuron trajectory	C57BL/6	0.000631562	0.00102943	-0.704844	0.0387503
Atp6v0a2 R775Q	Spinal cord dorsal trajectory	C57BL/6	0.0166311	0.0230309	-0.469681	0.0120467
Atp6v0a2 R775Q	Spinal cord excitatory neuron trajectory	C57BL/6	0.0183416	0.0211592	-0.206162	0.000689458
Atp6v0a2 R775Q	Spinal cord inhibitory neuron trajectory	C57BL/6	0.0232625	0.024357	-0.0663279	0.0150031
Atp6v0a2 R775Q	Thalamus excitatory neuron trajectory	C57BL/6	0.00676298	0.00713066	-0.0763769	0.868337
Atp6v0a2 R775Q	Thymic epithelial trajectory	C57BL/6	7.89453e-05	0.000203146	-1.36359	NA
Atp6v0a2 R775Q	Venous and capillary endothelial trajectory	C57BL/6	0.00999974	0.0123805	-0.308109	0.567587
Atp6v0a2 R775Q	White blood cell trajectory	C57BL/6	0.00252625	0.00298328	-0.239904	0.366574
Carm1 KO	Aorta-Gonad-Mesonephros trajectory	C57BL/6	0.0013561	0.00107138	0.339995	0.0209277
Carm1 KO	Arterial endothelial trajectory	C57BL/6	0.0022538	0.00194689	0.21119	0.488753
Carm1 KO	Auditory epithelial trajectory	C57BL/6	0.0016808	0.00223007	-0.407942	0.0119516
Carm1 KO	Biliary epithelial trajectory	C57BL/6	0.000764	0.000545129	0.486976	NA
Carm1 KO	Brain endothelial trajectory	C57BL/6	0.0031324	0.00256517	0.288213	4.24071e-05
Carm1 KO	Branchial arch epithelial trajectory	C57BL/6	0.0091298	0.00979344	-0.101232	0.0691592
Carm1 KO	Cajal-Retzius cell trajectory	C57BL/6	0.004011	0.00410617	-0.0338293	0.532296
Carm1 KO	Cardiomyocyte trajectory	C57BL/6	0.0017572	0.00138524	0.343142	0.654083
Carm1 KO	Chondrocyte trajectory	C57BL/6	0.0260524	0.0221049	0.237053	0.27038
Carm1 KO	Connective tissue trajectory	C57BL/6	0.143995	0.14538	-0.0138056	0.962451
Carm1 KO	Definitive erythroid trajectory	C57BL/6	0.0191191	0.0278842	-0.544431	0.491483
Carm1 KO	Di/mesencephalon excitatory neuron trajectory	C57BL/6	0.107247	0.112186	-0.0649568	0.594205
Carm1 KO	Di/mesencephalon inhibitory neuron trajectory	C57BL/6	0.0370158	0.0395419	-0.0952405	0.272155
Carm1 KO	Di/telencephalon trajectory	C57BL/6	0.0724463	0.0599878	0.272244	0.137317
Carm1 KO	Dorsal root ganglion neuron trajectory	C57BL/6	0.0004966	0.000457814	0.117324	NA
Carm1 KO	Endocardium trajectory	C57BL/6	0.0007258	0.000840112	-0.211009	4.77643e-05
Carm1 KO	Enteric neuron trajectory 1	C57BL/6	0.0014707	0.0017935	-0.286272	0.720247
Carm1 KO	Enteric neuron trajectory 2	C57BL/6	0.000191	0.000245426	-0.361715	NA
Carm1 KO	Epidermis trajectory	C57BL/6	0.0062266	0.00526486	0.24205	0.000327607
Carm1 KO	Floor plate trajectory	C57BL/6	0.002865	0.00201297	0.509214	0.0528785
Carm1 KO	Foregut epithelial trajectory	C57BL/6	0.0020628	0.00224187	-0.120099	0.0734979
Carm1 KO	Ganglion neuron trajectory	C57BL/6	0.0148407	0.0132766	0.160674	0.906965
Carm1 KO	Germ cell trajectory	C57BL/6	0.0001528	0.000141592	0.109906	NA
Carm1 KO	Inhibitory interneuron trajectory	C57BL/6	0.0206089	0.0236152	-0.196446	0.72629
Carm1 KO	Lateral plate & intermediate mesoderm trajectory	C57BL/6	0.0536137	0.0519265	0.046132	0.597309
Carm1 KO	Intermediate progenitor cell trajectory	C57BL/6	0.0194438	0.022506	-0.211001	0.330641
Carm1 KO	Len epithelial trajectory	C57BL/6	0.0002483	0.000110914	1.16265	NA
Carm1 KO	Limb mesenchyme trajectory	C57BL/6	0.176713	0.161561	0.129331	0.749015
Carm1 KO	Liver endothelial trajectory	C57BL/6	0.0016617	0.00227255	-0.451652	0.611779
Carm1 KO	Liver hepatocyte trajectory	C57BL/6	0.0071816	0.0126512	-0.816901	0.0918492
Carm1 KO	Lung epithelial trajectory	C57BL/6	0.0017381	0.00151031	0.202663	0.992113
Carm1 KO	Lymphatic endothelial trajectory	C57BL/6	0.0006494	0.0006938	-0.0954127	0.952278
Carm1 KO	Macrophage trajectory	C57BL/6	0.0039537	0.00451442	-0.191337	0.151804
Carm1 KO	Megakaryocyte trajectory	C57BL/6	0.0011078	0.00134984	-0.285094	0.174309
Carm1 KO	Melanocyte trajectory	C57BL/6	0.0006112	0.000549849	0.152611	NA
Carm1 KO	Mesencephalon/MHB trajectory	C57BL/6	0.0131026	0.0140813	-0.103928	0.709667
Carm1 KO	Midgut/Hindgut epithelial trajectory	C57BL/6	0.0012606	0.0014584	-0.210272	0.148585
Carm1 KO	Motor neuron trajectory	C57BL/6	0.0050615	0.00573447	-0.180095	0.0831501
Carm1 KO	Myoblast trajectory	C57BL/6	0.0338643	0.0363797	-0.103367	0.0873208
Carm1 KO	Myotube trajectory	C57BL/6	0.0203224	0.015955	0.349058	0.345468
Carm1 KO	Neuron progenitor cell trajectory	C57BL/6	0.0167507	0.0171255	-0.0319277	0.481509
Carm1 KO	Olfactory ensheathing cell trajectory	C57BL/6	0.000191	0.000325661	-0.7698	NA
Carm1 KO	Olfactory epithelial trajectory	C57BL/6	0.0030369	0.0032047	-0.077588	0.24446
Carm1 KO	Olfactory sensory neuron trajectory	C57BL/6	0.0022538	0.00249438	-0.14632	0.474559
Carm1 KO	Osteoblast trajectory	C57BL/6	0.0386011	0.0355868	0.117302	0.619465
Carm1 KO	Pancreatic endocrine cell trajectory	C57BL/6	0.0004966	0.00052861	-0.0901184	NA
Carm1 KO	Pre-epidermal keratinocyte trajectory	C57BL/6	0.0160631	0.0139869	0.199672	0.0181847
Carm1 KO	Primitive erythroid trajectory	C57BL/6	0.0010887	0.00355396	-1.70682	0.960362
Carm1 KO	Renal epithelial trajectory	C57BL/6	0.0006494	0.000783475	-0.27078	0.0294637
Carm1 KO	Retina epithelial trajectory	C57BL/6	0.0005921	0.00035634	0.732588	0.72898
Carm1 KO	Retinal neuron trajectory	C57BL/6	0.0016426	0.00165899	-0.0143193	0.792048
Carm1 KO	Roof plate trajectory	C57BL/6	0.0029987	0.00351384	-0.22871	0.107177
Carm1 KO	Satellite glia trajectory	C57BL/6	0.0024639	0.00247078	-0.00402167	0.43477
Carm1 KO	Schwann cell and Enteric glia trajectory 1	C57BL/6	0.0085568	0.00787487	0.119816	0.029593
Carm1 KO	Schwann cell and Enteric glia trajectory 2	C57BL/6	0.000382	0.000556928	-0.543918	0.108778
Carm1 KO	Shisa6 positive neuron trajectory	C57BL/6	0.0006494	0.0010407	-0.680375	0.0498163
Carm1 KO	Spinal cord dorsal trajectory	C57BL/6	0.0198831	0.0228459	-0.200389	0.249808
Carm1 KO	Spinal cord excitatory neuron trajectory	C57BL/6	0.0194438	0.0211184	-0.119192	0.0160695
Carm1 KO	Spinal cord inhibitory neuron trajectory	C57BL/6	0.0206471	0.0247172	-0.259577	0.0147441
Carm1 KO	Thalamus excitatory neuron trajectory	C57BL/6	0.0045649	0.0074147	-0.699804	0.157961
Carm1 KO	Thymic epithelial trajectory	C57BL/6	0.0001337	0.000200589	-0.585239	NA
Carm1 KO	Venous and capillary endothelial trajectory	C57BL/6	0.0151272	0.0118276	0.354983	0.000338358
Carm1 KO	Visceral neuron trajectory	C57BL/6	5.73e-05	7.31558e-05	-0.352437	NA
Carm1 KO	White blood cell trajectory	C57BL/6	0.0035908	0.00286724	0.324645	0.00733461
Cdkl5 -/Y	Aorta-Gonad-Mesonephros trajectory	G4	0.000463333	0.00120433	-1.3781	0.0118965
Cdkl5 -/Y	Arterial endothelial trajectory	G4	0.00147424	0.00181456	-0.299645	0.0457122
Cdkl5 -/Y	Auditory epithelial trajectory	G4	0.00206394	0.00204057	0.0164271	0.00743547
Cdkl5 -/Y	Biliary epithelial trajectory	G4	0.00035803	0.000584404	-0.706885	NA
Cdkl5 -/Y	Brain endothelial trajectory	G4	0.00202182	0.00253134	-0.324249	0.0202368
Cdkl5 -/Y	Branchial arch epithelial trajectory	G4	0.00932985	0.0100963	-0.113903	0.731476
Cdkl5 -/Y	Cajal-Retzius cell trajectory	G4	0.004865	0.00539202	-0.148385	0
Cdkl5 -/Y	Cardiomyocyte trajectory	G4	0.00113727	0.0015046	-0.403801	0.287225
Cdkl5 -/Y	Chondrocyte trajectory	G4	0.0181332	0.022498	-0.311162	0.000309306
Cdkl5 -/Y	Connective tissue trajectory	G4	0.144118	0.149756	-0.0553662	0.174424
Cdkl5 -/Y	Definitive erythroid trajectory	G4	0.0279685	0.0337146	-0.269573	0.814988
Cdkl5 -/Y	Di/mesencephalon excitatory neuron trajectory	G4	0.119287	0.106413	0.164762	0.0597748
Cdkl5 -/Y	Di/mesencephalon inhibitory neuron trajectory	G4	0.0369403	0.0425614	-0.204351	0.00207769
Cdkl5 -/Y	Di/telencephalon trajectory	G4	0.0707215	0.0595124	0.248959	0.0621447
Cdkl5 -/Y	Dorsal root ganglion neuron trajectory	G4	0.000610758	0.000464941	0.393554	NA
Cdkl5 -/Y	Endocardium trajectory	G4	0.000800303	0.00110746	-0.468639	0.125726
Cdkl5 -/Y	Enteric neuron trajectory 1	G4	0.00214818	0.00183393	0.228176	0.863379
Cdkl5 -/Y	Enteric neuron trajectory 2	G4	0.000294849	0.000439111	-0.57461	NA
Cdkl5 -/Y	Epidermis trajectory	G4	0.00501243	0.00574718	-0.197346	0.0162481
Cdkl5 -/Y	Floor plate trajectory	G4	0.00179015	0.0022343	-0.319739	0.0129619
Cdkl5 -/Y	Foregut epithelial trajectory	G4	0.00210606	0.00248291	-0.237486	0.74419
Cdkl5 -/Y	Ganglion neuron trajectory	G4	0.0144476	0.0117107	0.303002	0.898259
Cdkl5 -/Y	Germ cell trajectory	G4	6.31818e-05	0.000119464	-0.918993	NA
Cdkl5 -/Y	Inhibitory interneuron trajectory	G4	0.0235668	0.029627	-0.330157	0.0139974
Cdkl5 -/Y	Lateral plate & intermediate mesoderm trajectory	G4	0.0511141	0.060439	-0.241759	0.00204841
Cdkl5 -/Y	Intermediate progenitor cell trajectory	G4	0.0214186	0.0295689	-0.465215	0.257998
Cdkl5 -/Y	Len epithelial trajectory	G4	0.000147424	0.000200183	-0.441343	NA
Cdkl5 -/Y	Limb mesenchyme trajectory	G4	0.174677	0.1234	0.501348	0.00660423
Cdkl5 -/Y	Liver endothelial trajectory	G4	0.00233773	0.00324813	-0.474501	0.258208
Cdkl5 -/Y	Liver hepatocyte trajectory	G4	0.0151005	0.0170769	-0.177452	0.594046
Cdkl5 -/Y	Lung epithelial trajectory	G4	0.00176909	0.0027735	-0.648699	0.0604596
Cdkl5 -/Y	Lymphatic endothelial trajectory	G4	0.000231667	0.000707097	-1.60986	4.09833e-05
Cdkl5 -/Y	Macrophage trajectory	G4	0.00425424	0.00545659	-0.359098	0.374692
Cdkl5 -/Y	Megakaryocyte trajectory	G4	0.000800303	0.0013367	-0.740061	0.0823489
Cdkl5 -/Y	Melanocyte trajectory	G4	0.000589697	0.000671581	-0.187587	NA
Cdkl5 -/Y	Mesencephalon/MHB trajectory	G4	0.0118992	0.0128634	-0.112397	0.275798
Cdkl5 -/Y	Midgut/Hindgut epithelial trajectory	G4	0.00164273	0.00187268	-0.189009	0.823753
Cdkl5 -/Y	Motor neuron trajectory	G4	0.00433849	0.00467524	-0.107847	0.0534706
Cdkl5 -/Y	Myoblast trajectory	G4	0.0373826	0.0392972	-0.0720588	0.53764
Cdkl5 -/Y	Myotube trajectory	G4	0.0175224	0.0156788	0.160385	0.662264
Cdkl5 -/Y	Neuron progenitor cell trajectory	G4	0.0172486	0.0160953	0.0998398	0.277995
Cdkl5 -/Y	Olfactory ensheathing cell trajectory	G4	0.000210606	0.000355163	-0.753934	NA
Cdkl5 -/Y	Olfactory epithelial trajectory	G4	0.00265364	0.00372921	-0.490899	0.000296861
Cdkl5 -/Y	Olfactory sensory neuron trajectory	G4	0.00252727	0.00319324	-0.337438	0.448564
Cdkl5 -/Y	Osteoblast trajectory	G4	0.0271893	0.0323005	-0.248518	0.100093
Cdkl5 -/Y	Pancreatic endocrine cell trajectory	G4	0.000231667	0.00070064	-1.59662	NA
Cdkl5 -/Y	Pre-epidermal keratinocyte trajectory	G4	0.0144265	0.0147522	-0.0322046	0.0325913
Cdkl5 -/Y	Primitive erythroid trajectory	G4	0.000526515	0.0015272	-1.53634	0.180107
Cdkl5 -/Y	Renal epithelial trajectory	G4	0.000484394	0.000681267	-0.492039	0.137074
Cdkl5 -/Y	Retina epithelial trajectory	G4	0.00067394	0.000878221	-0.381965	0.0376784
Cdkl5 -/Y	Retinal neuron trajectory	G4	0.00183227	0.00236345	-0.367258	0.099049
Cdkl5 -/Y	Roof plate trajectory	G4	0.00301167	0.00360329	-0.258752	0.013504
Cdkl5 -/Y	Satellite glia trajectory	G4	0.00200076	0.00238282	-0.252123	0.0760812
Cdkl5 -/Y	Schwann cell and Enteric glia trajectory 1	G4	0.00802409	0.00784587	0.0324046	0.959173
Cdkl5 -/Y	Schwann cell and Enteric glia trajectory 2	G4	0.000610758	0.000678038	-0.150767	0.281687
Cdkl5 -/Y	Shisa6 positive neuron trajectory	G4	0.000968788	0.000965397	0.00505825	0.576259
Cdkl5 -/Y	Spinal cord dorsal trajectory	G4	0.0203024	0.0224011	-0.141917	0.08274
Cdkl5 -/Y	Spinal cord excitatory neuron trajectory	G4	0.0188282	0.0217134	-0.20569	0.0120963
Cdkl5 -/Y	Spinal cord inhibitory neuron trajectory	G4	0.0247252	0.026973	-0.125537	0.0094454
Cdkl5 -/Y	Thalamus excitatory neuron trajectory	G4	0.00680258	0.00762955	-0.165516	0.476456
Cdkl5 -/Y	Thymic epithelial trajectory	G4	0.000126364	0.00030996	-1.2945	NA
Cdkl5 -/Y	Venous and capillary endothelial trajectory	G4	0.00973	0.0102061	-0.0689183	0.112413
Cdkl5 -/Y	Visceral neuron trajectory	G4	6.31818e-05	0.000190496	-1.59218	NA
Cdkl5 -/Y	White blood cell trajectory	G4	0.00185333	0.00386805	-1.06148	0.000770809
Dmrt1 TAD boudary KO	Aorta-Gonad-Mesonephros trajectory	FVB	0.00117781	0.00125256	-0.0887725	0.752691
Dmrt1 TAD boudary KO	Arterial endothelial trajectory	FVB	0.00248649	0.00272556	-0.132442	0.448553
Dmrt1 TAD boudary KO	Auditory epithelial trajectory	FVB	0.0024678	0.00274454	-0.153341	0.712872
Dmrt1 TAD boudary KO	Biliary epithelial trajectory	FVB	0.000523472	0.000702194	-0.423757	NA
Dmrt1 TAD boudary KO	Brain endothelial trajectory	FVB	0.00431864	0.00379272	0.187345	0.889438
Dmrt1 TAD boudary KO	Branchial arch epithelial trajectory	FVB	0.00787078	0.00776209	0.0200611	0.271491
Dmrt1 TAD boudary KO	Cajal-Retzius cell trajectory	FVB	0.00538428	0.00598836	-0.153405	0.620695
Dmrt1 TAD boudary KO	Cardiomyocyte trajectory	FVB	0.00110303	0.00112117	-0.023538	0.828226
Dmrt1 TAD boudary KO	Chondrocyte trajectory	FVB	0.0299688	0.0254571	0.235393	0.0111994
Dmrt1 TAD boudary KO	Connective tissue trajectory	FVB	0.170633	0.159413	0.0981327	0.719724
Dmrt1 TAD boudary KO	Definitive erythroid trajectory	FVB	0.0237993	0.0312235	-0.391716	0.141872
Dmrt1 TAD boudary KO	Di/mesencephalon excitatory neuron trajectory	FVB	0.0920002	0.0981115	-0.0927852	0.235584
Dmrt1 TAD boudary KO	Di/mesencephalon inhibitory neuron trajectory	FVB	0.0448877	0.038936	0.205217	0.148762
Dmrt1 TAD boudary KO	Di/telencephalon trajectory	FVB	0.058928	0.0657945	-0.159015	0.717929
Dmrt1 TAD boudary KO	Dorsal root ganglion neuron trajectory	FVB	0.000673036	0.000470076	0.51779	NA
Dmrt1 TAD boudary KO	Endocardium trajectory	FVB	0.00117781	0.00111096	0.0843087	0.417888
Dmrt1 TAD boudary KO	Enteric neuron trajectory 1	FVB	0.00183215	0.00199855	-0.125415	0.00525861
Dmrt1 TAD boudary KO	Enteric neuron trajectory 2	FVB	0.000523472	0.0004219	0.311211	NA
Dmrt1 TAD boudary KO	Epidermis trajectory	FVB	0.00618819	0.00520441	0.249782	0.208199
Dmrt1 TAD boudary KO	Floor plate trajectory	FVB	0.00304736	0.00309783	-0.0236994	0.998785
Dmrt1 TAD boudary KO	Foregut epithelial trajectory	FVB	0.00179476	0.00184381	-0.038895	0.0596725
Dmrt1 TAD boudary KO	Ganglion neuron trajectory	FVB	0.00975902	0.00909494	0.101671	0.596695
Dmrt1 TAD boudary KO	Germ cell trajectory	FVB	0.00020565	0.000243797	-0.245491	NA
Dmrt1 TAD boudary KO	Inhibitory interneuron trajectory	FVB	0.032717	0.0331622	-0.0195006	0.503834
Dmrt1 TAD boudary KO	Lateral plate & intermediate mesoderm trajectory	FVB	0.059115	0.0594748	-0.00875528	0.726139
Dmrt1 TAD boudary KO	Intermediate progenitor cell trajectory	FVB	0.0319131	0.0337403	-0.0803257	0.680059
Dmrt1 TAD boudary KO	Len epithelial trajectory	FVB	0.000280431	0.000249636	0.16782	NA
Dmrt1 TAD boudary KO	Limb mesenchyme trajectory	FVB	0.0891211	0.0878998	0.0199079	0.355494
Dmrt1 TAD boudary KO	Liver endothelial trajectory	FVB	0.00233693	0.00232264	0.00884759	0.399683
Dmrt1 TAD boudary KO	Liver hepatocyte trajectory	FVB	0.0140777	0.0154322	-0.132537	0.0563639
Dmrt1 TAD boudary KO	Lung epithelial trajectory	FVB	0.00198172	0.00232556	-0.230829	0.033528
Dmrt1 TAD boudary KO	Lymphatic endothelial trajectory	FVB	0.00190693	0.00148322	0.362522	0.164296
Dmrt1 TAD boudary KO	Macrophage trajectory	FVB	0.00667427	0.00631974	0.0787436	0.396873
Dmrt1 TAD boudary KO	Megakaryocyte trajectory	FVB	0.00185085	0.00173724	0.0913922	0.325023
Dmrt1 TAD boudary KO	Melanocyte trajectory	FVB	0.000841294	0.000830662	0.0183497	NA
Dmrt1 TAD boudary KO	Mesencephalon/MHB trajectory	FVB	0.0118716	0.0127139	-0.0988971	0.0245374
Dmrt1 TAD boudary KO	Midgut/Hindgut epithelial trajectory	FVB	0.00132738	0.00194746	-0.553014	0.0104443
Dmrt1 TAD boudary KO	Motor neuron trajectory	FVB	0.00523472	0.00471682	0.150299	0.965354
Dmrt1 TAD boudary KO	Myoblast trajectory	FVB	0.0403821	0.0412981	-0.0323565	0.124471
Dmrt1 TAD boudary KO	Myotube trajectory	FVB	0.0147694	0.0143899	0.0375574	0.853022
Dmrt1 TAD boudary KO	Neuron progenitor cell trajectory	FVB	0.0158163	0.0164118	-0.0533158	0.00888268
Dmrt1 TAD boudary KO	Olfactory ensheathing cell trajectory	FVB	0.000392604	0.00053139	-0.436696	NA
Dmrt1 TAD boudary KO	Olfactory epithelial trajectory	FVB	0.00413169	0.00411681	0.00520454	0.999059
Dmrt1 TAD boudary KO	Olfactory sensory neuron trajectory	FVB	0.00271084	0.00291681	-0.10565	0.238869
Dmrt1 TAD boudary KO	Osteoblast trajectory	FVB	0.0395969	0.0369915	0.0981963	0.239288
Dmrt1 TAD boudary KO	Pancreatic endocrine cell trajectory	FVB	0.000747817	0.000735771	0.0234296	NA
Dmrt1 TAD boudary KO	Pre-epidermal keratinocyte trajectory	FVB	0.0158537	0.0142234	0.156552	0.489166
Dmrt1 TAD boudary KO	Primitive erythroid trajectory	FVB	0.0012339	0.00160877	-0.382733	0.963122
Dmrt1 TAD boudary KO	Renal epithelial trajectory	FVB	0.000598254	0.000908034	-0.601989	0.125085
Dmrt1 TAD boudary KO	Retina epithelial trajectory	FVB	0.000953467	0.00116643	-0.290845	0.441943
Dmrt1 TAD boudary KO	Retinal neuron trajectory	FVB	0.00241171	0.00265841	-0.140507	0.723251
Dmrt1 TAD boudary KO	Roof plate trajectory	FVB	0.00426256	0.00414893	0.0389806	0.0279703
Dmrt1 TAD boudary KO	Satellite glia trajectory	FVB	0.00289779	0.00354747	-0.291835	0.656284
Dmrt1 TAD boudary KO	Schwann cell and Enteric glia trajectory 1	FVB	0.0105442	0.00989495	0.0916889	0.440069
Dmrt1 TAD boudary KO	Schwann cell and Enteric glia trajectory 2	FVB	0.000878685	0.000995626	-0.180258	0.629627
Dmrt1 TAD boudary KO	Shisa6 positive neuron trajectory	FVB	0.000878685	0.000943071	-0.10202	0.560682
Dmrt1 TAD boudary KO	Spinal cord dorsal trajectory	FVB	0.0252201	0.0267841	-0.0868005	0.110898
Dmrt1 TAD boudary KO	Spinal cord excitatory neuron trajectory	FVB	0.0292584	0.0281739	0.0544899	0.0359814
Dmrt1 TAD boudary KO	Spinal cord inhibitory neuron trajectory	FVB	0.0313709	0.0306849	0.031902	0.0768602
Dmrt1 TAD boudary KO	Thalamus excitatory neuron trajectory	FVB	0.00772121	0.00938838	-0.282048	0.0702312
Dmrt1 TAD boudary KO	Thymic epithelial trajectory	FVB	0.000261736	0.00032263	-0.301766	NA
Dmrt1 TAD boudary KO	Venous and capillary endothelial trajectory	FVB	0.0108434	0.0100351	0.111756	0.180288
Dmrt1 TAD boudary KO	Visceral neuron trajectory	FVB	0.000224345	0.000359126	-0.678771	NA
Dmrt1 TAD boudary KO	White blood cell trajectory	FVB	0.00403821	0.00389783	0.0510449	0.903536
Gli2 KO	Aorta-Gonad-Mesonephros trajectory	C57BL/6	0.00162885	0.00099476	0.711429	0.0836556
Gli2 KO	Arterial endothelial trajectory	C57BL/6	0.00259134	0.00185537	0.481996	0.0906002
Gli2 KO	Auditory epithelial trajectory	C57BL/6	0.00255433	0.00209077	0.288909	0.666772
Gli2 KO	Biliary epithelial trajectory	C57BL/6	0.000691025	0.000544207	0.344582	NA
Gli2 KO	Brain endothelial trajectory	C57BL/6	0.00291218	0.00256916	0.180799	0.000202709
Gli2 KO	Branchial arch epithelial trajectory	C57BL/6	0.00920544	0.00982611	-0.0941326	0.0331911
Gli2 KO	Cajal-Retzius cell trajectory	C57BL/6	0.00515801	0.00387779	0.411579	0.071468
Gli2 KO	Cardiomyocyte trajectory	C57BL/6	0.00130801	0.00145038	-0.149051	0.721934
Gli2 KO	Chondrocyte trajectory	C57BL/6	0.0265551	0.0217151	0.290289	0.0509733
Gli2 KO	Connective tissue trajectory	C57BL/6	0.186071	0.136849	0.443266	0.00133306
Gli2 KO	Definitive erythroid trajectory	C57BL/6	0.0328114	0.0257119	0.351759	0.23172
Gli2 KO	Di/mesencephalon excitatory neuron trajectory	C57BL/6	0.0824294	0.117635	-0.513084	0.000721965
Gli2 KO	Di/mesencephalon inhibitory neuron trajectory	C57BL/6	0.0337862	0.0403878	-0.257485	0.46034
Gli2 KO	Di/telencephalon trajectory	C57BL/6	0.05274	0.0631255	-0.259325	0.630847
Gli2 KO	Dorsal root ganglion neuron trajectory	C57BL/6	0.00046891	0.000460678	0.0255529	NA
Gli2 KO	Endocardium trajectory	C57BL/6	0.000752724	0.000842889	-0.163221	0.00011876
Gli2 KO	Enteric neuron trajectory 1	C57BL/6	0.00267772	0.00156934	0.770847	0.00650237
Gli2 KO	Enteric neuron trajectory 2	C57BL/6	0.000234455	0.000240464	-0.0365081	NA
Gli2 KO	Epidermis trajectory	C57BL/6	0.00744086	0.00494596	0.589219	5.26919e-07
Gli2 KO	Floor plate trajectory	C57BL/6	0.0009625	0.00234136	-1.28249	4.91694e-05
Gli2 KO	Foregut epithelial trajectory	C57BL/6	0.00215945	0.00223505	-0.0496385	0.0620496
Gli2 KO	Ganglion neuron trajectory	C57BL/6	0.0112045	0.0139089	-0.311935	0.0648945
Gli2 KO	Germ cell trajectory	C57BL/6	0.000197436	0.000131622	0.58498	NA
Gli2 KO	Inhibitory interneuron trajectory	C57BL/6	0.0222979	0.023487	-0.0749528	0.301729
Gli2 KO	Lateral plate & intermediate mesoderm trajectory	C57BL/6	0.0657461	0.0493153	0.41487	0.00327659
Gli2 KO	Intermediate progenitor cell trajectory	C57BL/6	0.0334777	0.0198496	0.754087	0.00229789
Gli2 KO	Len epithelial trajectory	C57BL/6	4.9359e-05	0.000141747	-1.52193	NA
Gli2 KO	Limb mesenchyme trajectory	C57BL/6	0.110687	0.174005	-0.652634	0.0255674
Gli2 KO	Liver endothelial trajectory	C57BL/6	0.00323301	0.00199458	0.696791	0.0351831
Gli2 KO	Liver hepatocyte trajectory	C57BL/6	0.0155357	0.0113347	0.454844	0.0839149
Gli2 KO	Lung epithelial trajectory	C57BL/6	0.00155481	0.00153137	0.0219086	0.814486
Gli2 KO	Lymphatic endothelial trajectory	C57BL/6	0.00120929	0.000582175	1.05464	0.000945238
Gli2 KO	Macrophage trajectory	C57BL/6	0.00602179	0.00413091	0.543732	0.000473386
Gli2 KO	Megakaryocyte trajectory	C57BL/6	0.00136971	0.00131369	0.0602452	0.589133
Gli2 KO	Melanocyte trajectory	C57BL/6	0.000654006	0.000536614	0.28542	NA
Gli2 KO	Mesencephalon/MHB trajectory	C57BL/6	0.00905737	0.0149822	-0.726081	0.18105
Gli2 KO	Midgut/Hindgut epithelial trajectory	C57BL/6	0.00145609	0.00143266	0.0234048	0.0987975
Gli2 KO	Motor neuron trajectory	C57BL/6	0.0055282	0.0056876	-0.0410095	0.223011
Gli2 KO	Myoblast trajectory	C57BL/6	0.0442997	0.0344217	0.363975	0.0430139
Gli2 KO	Myotube trajectory	C57BL/6	0.0158072	0.0165642	-0.0674823	0.988514
Gli2 KO	Neuron progenitor cell trajectory	C57BL/6	0.0116857	0.0181917	-0.638533	0.0886555
Gli2 KO	Olfactory ensheathing cell trajectory	C57BL/6	0.000357852	0.000301212	0.248583	NA
Gli2 KO	Olfactory epithelial trajectory	C57BL/6	0.00355384	0.00311084	0.192076	0.894235
Gli2 KO	Olfactory sensory neuron trajectory	C57BL/6	0.00280112	0.00239957	0.223225	0.517898
Gli2 KO	Osteoblast trajectory	C57BL/6	0.0444231	0.0341737	0.378423	0.113331
Gli2 KO	Pancreatic endocrine cell trajectory	C57BL/6	0.000505929	0.00052902	-0.0643871	NA
Gli2 KO	Pre-epidermal keratinocyte trajectory	C57BL/6	0.0162514	0.0137976	0.236154	0.000677576
Gli2 KO	Primitive erythroid trajectory	C57BL/6	0.00135737	0.00367783	-1.43804	0.762724
Gli2 KO	Renal epithelial trajectory	C57BL/6	0.00093782	0.000734047	0.353438	0.65333
Gli2 KO	Retina epithelial trajectory	C57BL/6	0.000419551	0.000374617	0.163429	0.377247
Gli2 KO	Retinal neuron trajectory	C57BL/6	0.00255433	0.00147316	0.794032	0.0209501
Gli2 KO	Roof plate trajectory	C57BL/6	0.00312195	0.00352596	-0.175566	0.148324
Gli2 KO	Satellite glia trajectory	C57BL/6	0.00302324	0.00235654	0.359421	0.11455
Gli2 KO	Schwann cell and Enteric glia trajectory 1	C57BL/6	0.0100569	0.00751766	0.419829	0.00130456
Gli2 KO	Schwann cell and Enteric glia trajectory 2	C57BL/6	0.000765064	0.000491052	0.639703	0.263145
Gli2 KO	Shisa6 positive neuron trajectory	C57BL/6	0.00125865	0.000944136	0.414814	0.284022
Gli2 KO	Spinal cord dorsal trajectory	C57BL/6	0.0179173	0.0234642	-0.389108	0.151131
Gli2 KO	Spinal cord excitatory neuron trajectory	C57BL/6	0.0216316	0.0207913	0.0571611	0.280772
Gli2 KO	Spinal cord inhibitory neuron trajectory	C57BL/6	0.0243586	0.0242514	0.00636577	0.284039
Gli2 KO	Thalamus excitatory neuron trajectory	C57BL/6	0.00983477	0.00654061	0.588466	0.0353665
Gli2 KO	Thymic epithelial trajectory	C57BL/6	0.000320833	0.000167059	0.941466	NA
Gli2 KO	Venous and capillary endothelial trajectory	C57BL/6	0.0141043	0.0117979	0.257606	0.00234526
Gli2 KO	Visceral neuron trajectory	C57BL/6	0.000308493	2.27808e-05	3.75935	NA
Gli2 KO	White blood cell trajectory	C57BL/6	0.00392404	0.00274635	0.514824	0.0071759
Gorab KO	Aorta-Gonad-Mesonephros trajectory	C57BL/6	0.000582485	0.00114973	-0.981007	1.22217e-06
Gorab KO	Arterial endothelial trajectory	C57BL/6	0.000962366	0.00207273	-1.10687	0.0134086
Gorab KO	Auditory epithelial trajectory	C57BL/6	0.00164615	0.00221702	-0.42952	0.0103948
Gorab KO	Biliary epithelial trajectory	C57BL/6	0.000253254	0.00059777	-1.239	NA
Gorab KO	Brain endothelial trajectory	C57BL/6	0.00260852	0.00262927	-0.0114314	0.00799154
Gorab KO	Branchial arch epithelial trajectory	C57BL/6	0.0111432	0.0095918	0.216289	0.444526
Gorab KO	Cajal-Retzius cell trajectory	C57BL/6	0.00433065	0.00407445	0.0879767	0.145739
Gorab KO	Cardiomyocyte trajectory	C57BL/6	0.00131692	0.00143602	-0.124907	0.688492
Gorab KO	Chondrocyte trajectory	C57BL/6	0.0174492	0.0229992	-0.398424	0.177874
Gorab KO	Connective tissue trajectory	C57BL/6	0.111736	0.148256	-0.407999	0.0140111
Gorab KO	Definitive erythroid trajectory	C57BL/6	0.0370005	0.0260087	0.508548	0.0800368
Gorab KO	Di/mesencephalon excitatory neuron trajectory	C57BL/6	0.144988	0.108627	0.416553	0.0716841
Gorab KO	Di/mesencephalon inhibitory neuron trajectory	C57BL/6	0.0448007	0.0387634	0.208825	0.00112069
Gorab KO	Di/telencephalon trajectory	C57BL/6	0.0645799	0.0610664	0.080705	0.216855
Gorab KO	Dorsal root ganglion neuron trajectory	C57BL/6	0.000709112	0.000439739	0.689367	NA
Gorab KO	Endocardium trajectory	C57BL/6	0.000430532	0.000863445	-1.00398	2.29543e-05
Gorab KO	Enteric neuron trajectory 1	C57BL/6	0.00202603	0.00173376	0.224754	0.377764
Gorab KO	Enteric neuron trajectory 2	C57BL/6	0.000177278	0.000245063	-0.467137	NA
Gorab KO	Epidermis trajectory	C57BL/6	0.00410272	0.00548528	-0.418985	0.708423
Gorab KO	Floor plate trajectory	C57BL/6	0.00172213	0.00214144	-0.314385	0.339966
Gorab KO	Foregut epithelial trajectory	C57BL/6	0.0028871	0.00216205	0.417222	0.0147185
Gorab KO	Ganglion neuron trajectory	C57BL/6	0.0121309	0.0135678	-0.161499	0.0748001
Gorab KO	Germ cell trajectory	C57BL/6	0.000126627	0.000144289	-0.188377	NA
Gorab KO	Inhibitory interneuron trajectory	C57BL/6	0.0265917	0.0229855	0.210252	0.0258003
Gorab KO	Lateral plate & intermediate mesoderm trajectory	C57BL/6	0.0411285	0.0531053	-0.368718	0.00279169
Gorab KO	Intermediate progenitor cell trajectory	C57BL/6	0.0407993	0.0204845	0.994011	0.000123791
Gorab KO	Len epithelial trajectory	C57BL/6	0.000253254	0.000114515	1.14505	NA
Gorab KO	Limb mesenchyme trajectory	C57BL/6	0.186902	0.161086	0.214445	0.757051
Gorab KO	Liver endothelial trajectory	C57BL/6	0.00248189	0.00218037	0.186867	0.216785
Gorab KO	Liver hepatocyte trajectory	C57BL/6	0.0205896	0.0112775	0.868471	0.00378955
Gorab KO	Lung epithelial trajectory	C57BL/6	0.00205136	0.0014887	0.462529	0.312641
Gorab KO	Lymphatic endothelial trajectory	C57BL/6	0.000531834	0.000703124	-0.402802	0.985824
Gorab KO	Macrophage trajectory	C57BL/6	0.00433065	0.00446381	-0.0436909	0.0752549
Gorab KO	Megakaryocyte trajectory	C57BL/6	0.00103834	0.00134899	-0.377597	0.0898214
Gorab KO	Melanocyte trajectory	C57BL/6	0.000734438	0.000540512	0.442313	NA
Gorab KO	Mesencephalon/MHB trajectory	C57BL/6	0.00721775	0.0145847	-1.01483	0.100392
Gorab KO	Midgut/Hindgut epithelial trajectory	C57BL/6	0.00202603	0.00138334	0.550498	0.0266145
Gorab KO	Motor neuron trajectory	C57BL/6	0.00450793	0.0057647	-0.354781	0.00553383
Gorab KO	Myoblast trajectory	C57BL/6	0.0372537	0.035999	0.0494265	0.519621
Gorab KO	Myotube trajectory	C57BL/6	0.0187915	0.0162222	0.212106	0.888222
Gorab KO	Neuron progenitor cell trajectory	C57BL/6	0.00967431	0.0177544	-0.875949	0.0588518
Gorab KO	Olfactory ensheathing cell trajectory	C57BL/6	0.000151953	0.000325223	-1.09781	NA
Gorab KO	Olfactory epithelial trajectory	C57BL/6	0.00311503	0.00319269	-0.0355253	0.433757
Gorab KO	Olfactory sensory neuron trajectory	C57BL/6	0.00291242	0.00242772	0.262616	0.311227
Gorab KO	Osteoblast trajectory	C57BL/6	0.0144608	0.0378587	-1.38848	0.00077567
Gorab KO	Pancreatic endocrine cell trajectory	C57BL/6	0.000329231	0.000542802	-0.721329	NA
Gorab KO	Pre-epidermal keratinocyte trajectory	C57BL/6	0.0109659	0.0145091	-0.403931	0.654572
Gorab KO	Primitive erythroid trajectory	C57BL/6	0.000151953	0.00356601	-4.55262	0.503073
Gorab KO	Renal epithelial trajectory	C57BL/6	0.000658461	0.000778704	-0.241976	0.0622895
Gorab KO	Retina epithelial trajectory	C57BL/6	0.000405207	0.000380191	0.0919356	0.829086
Gorab KO	Retinal neuron trajectory	C57BL/6	0.00202603	0.00162383	0.319261	0.136092
Gorab KO	Roof plate trajectory	C57BL/6	0.00281112	0.00351562	-0.322632	0.0554509
Gorab KO	Satellite glia trajectory	C57BL/6	0.00174745	0.00253537	-0.53694	0.966348
Gorab KO	Schwann cell and Enteric glia trajectory 1	C57BL/6	0.00678722	0.008055	-0.247065	0.968444
Gorab KO	Schwann cell and Enteric glia trajectory 2	C57BL/6	0.00027858	0.000561125	-1.01023	0.225565
Gorab KO	Shisa6 positive neuron trajectory	C57BL/6	0.000658461	0.00102835	-0.643157	0.0225353
Gorab KO	Spinal cord dorsal trajectory	C57BL/6	0.0163349	0.0230794	-0.498648	0.126725
Gorab KO	Spinal cord excitatory neuron trajectory	C57BL/6	0.0184116	0.0211624	-0.200891	0.0526212
Gorab KO	Spinal cord inhibitory neuron trajectory	C57BL/6	0.0227676	0.0244055	-0.100226	0.276521
Gorab KO	Thalamus excitatory neuron trajectory	C57BL/6	0.00790153	0.00702895	0.168824	0.213891
Gorab KO	Thymic epithelial trajectory	C57BL/6	0.000101302	0.000201547	-0.992457	NA
Gorab KO	Venous and capillary endothelial trajectory	C57BL/6	0.00959834	0.0124249	-0.372378	0.502878
Gorab KO	White blood cell trajectory	C57BL/6	0.00281112	0.00295907	-0.0739995	0.179974
Neurog2 TAD boundary KO	Aorta-Gonad-Mesonephros trajectory	FVB	0.00110341	0.00126087	-0.192448	0.858848
Neurog2 TAD boundary KO	Arterial endothelial trajectory	FVB	0.00275075	0.00270419	0.0246304	0.618484
Neurog2 TAD boundary KO	Auditory epithelial trajectory	FVB	0.00285954	0.00271161	0.0766353	0.014354
Neurog2 TAD boundary KO	Biliary epithelial trajectory	FVB	0.000606098	0.000697186	-0.201991	NA
Neurog2 TAD boundary KO	Brain endothelial trajectory	FVB	0.00399403	0.00381524	0.0660733	0.865407
Neurog2 TAD boundary KO	Branchial arch epithelial trajectory	FVB	0.00738197	0.007807	-0.0807623	0.10938
Neurog2 TAD boundary KO	Cajal-Retzius cell trajectory	FVB	0.00638734	0.00590234	0.113928	0.11653
Neurog2 TAD boundary KO	Cardiomyocyte trajectory	FVB	0.000916918	0.00113923	-0.313196	0.7653
Neurog2 TAD boundary KO	Chondrocyte trajectory	FVB	0.0251453	0.0258448	-0.0395858	0.877973
Neurog2 TAD boundary KO	Connective tissue trajectory	FVB	0.160057	0.160241	-0.00166535	0.350679
Neurog2 TAD boundary KO	Definitive erythroid trajectory	FVB	0.0276008	0.0309803	-0.16664	0.550736
Neurog2 TAD boundary KO	Di/mesencephalon excitatory neuron trajectory	FVB	0.105803	0.0968925	0.126924	0.593384
Neurog2 TAD boundary KO	Di/mesencephalon inhibitory neuron trajectory	FVB	0.0381531	0.039483	-0.0494293	0.176928
Neurog2 TAD boundary KO	Di/telencephalon trajectory	FVB	0.0668418	0.0651498	0.0369897	0.131853
Neurog2 TAD boundary KO	Dorsal root ganglion neuron trajectory	FVB	0.00063718	0.000470229	0.438337	NA
Neurog2 TAD boundary KO	Endocardium trajectory	FVB	0.00122774	0.00110511	0.151808	0.925709
Neurog2 TAD boundary KO	Enteric neuron trajectory 1	FVB	0.00170951	0.00201294	-0.235722	0.00337263
Neurog2 TAD boundary KO	Enteric neuron trajectory 2	FVB	0.000497311	0.000422761	0.234306	NA
Neurog2 TAD boundary KO	Epidermis trajectory	FVB	0.00489541	0.00531196	-0.117815	0.46742
Neurog2 TAD boundary KO	Floor plate trajectory	FVB	0.00323252	0.00308097	0.0692779	0.703477
Neurog2 TAD boundary KO	Foregut epithelial trajectory	FVB	0.00169397	0.00185422	-0.130404	0.150909
Neurog2 TAD boundary KO	Ganglion neuron trajectory	FVB	0.00828334	0.0092251	-0.155351	0.79162
Neurog2 TAD boundary KO	Germ cell trajectory	FVB	0.000139869	0.00025069	-0.841831	NA
Neurog2 TAD boundary KO	Inhibitory interneuron trajectory	FVB	0.0343611	0.0330125	0.0577651	0.869246
Neurog2 TAD boundary KO	Lateral plate & intermediate mesoderm trajectory	FVB	0.0575949	0.0596257	-0.0499934	0.225113
Neurog2 TAD boundary KO	Intermediate progenitor cell trajectory	FVB	0.032807	0.0336844	-0.0380784	0.87308
Neurog2 TAD boundary KO	Len epithelial trajectory	FVB	0.000217574	0.00025514	-0.229786	NA
Neurog2 TAD boundary KO	Limb mesenchyme trajectory	FVB	0.0911479	0.0876867	0.0558513	0.544241
Neurog2 TAD boundary KO	Liver endothelial trajectory	FVB	0.00203587	0.00235115	-0.20772	0.221349
Neurog2 TAD boundary KO	Liver hepatocyte trajectory	FVB	0.0160072	0.0152698	0.0680363	0.977407
Neurog2 TAD boundary KO	Lung epithelial trajectory	FVB	0.0022379	0.00230665	-0.0436501	0.814665
Neurog2 TAD boundary KO	Lymphatic endothelial trajectory	FVB	0.00152302	0.00151304	0.00948012	0.285889
Neurog2 TAD boundary KO	Macrophage trajectory	FVB	0.00578125	0.00639927	-0.146528	0.713204
Neurog2 TAD boundary KO	Megakaryocyte trajectory	FVB	0.00188046	0.00173258	0.118162	0.0844529
Neurog2 TAD boundary KO	Melanocyte trajectory	FVB	0.000730426	0.000841073	-0.203492	NA
Neurog2 TAD boundary KO	Mesencephalon/MHB trajectory	FVB	0.0128058	0.0126383	0.0189865	0.010752
Neurog2 TAD boundary KO	Midgut/Hindgut epithelial trajectory	FVB	0.00219128	0.00187498	0.224894	0.956652
Neurog2 TAD boundary KO	Motor neuron trajectory	FVB	0.00467784	0.00476163	-0.0256142	0.796978
Neurog2 TAD boundary KO	Myoblast trajectory	FVB	0.0405153	0.0413001	-0.0276766	0.522941
Neurog2 TAD boundary KO	Myotube trajectory	FVB	0.0141578	0.0144421	-0.0286825	0.705919
Neurog2 TAD boundary KO	Neuron progenitor cell trajectory	FVB	0.0162714	0.0163779	-0.00941378	0.130688
Neurog2 TAD boundary KO	Olfactory ensheathing cell trajectory	FVB	0.000543934	0.000519181	0.0671956	NA
Neurog2 TAD boundary KO	Olfactory epithelial trajectory	FVB	0.00335685	0.00419053	-0.320024	0.999105
Neurog2 TAD boundary KO	Olfactory sensory neuron trajectory	FVB	0.00270413	0.00292076	-0.11118	0.200858
Neurog2 TAD boundary KO	Osteoblast trajectory	FVB	0.0360862	0.0372846	-0.0471341	0.931816
Neurog2 TAD boundary KO	Pancreatic endocrine cell trajectory	FVB	0.000761508	0.00073427	0.0525488	NA
Neurog2 TAD boundary KO	Pre-epidermal keratinocyte trajectory	FVB	0.0132565	0.0144451	-0.123884	0.955872
Neurog2 TAD boundary KO	Primitive erythroid trajectory	FVB	0.00104125	0.00163319	-0.649386	0.562528
Neurog2 TAD boundary KO	Renal epithelial trajectory	FVB	0.000808131	0.000892991	-0.144056	0.404397
Neurog2 TAD boundary KO	Retina epithelial trajectory	FVB	0.000885836	0.00117632	-0.409163	0.13845
Neurog2 TAD boundary KO	Retinal neuron trajectory	FVB	0.00240885	0.00266266	-0.14452	0.978172
Neurog2 TAD boundary KO	Roof plate trajectory	FVB	0.00424269	0.004149	0.0322163	0.0138681
Neurog2 TAD boundary KO	Satellite glia trajectory	FVB	0.00301495	0.00354675	-0.234362	0.82901
Neurog2 TAD boundary KO	Schwann cell and Enteric glia trajectory 1	FVB	0.0106145	0.00987778	0.103776	0.312068
Neurog2 TAD boundary KO	Schwann cell and Enteric glia trajectory 2	FVB	0.00107233	0.000979027	0.131326	0.924621
Neurog2 TAD boundary KO	Shisa6 positive neuron trajectory	FVB	0.000854754	0.000946392	-0.146929	0.56049
Neurog2 TAD boundary KO	Spinal cord dorsal trajectory	FVB	0.0264508	0.0266918	-0.0130893	0.0510418
Neurog2 TAD boundary KO	Spinal cord excitatory neuron trajectory	FVB	0.0278805	0.0282879	-0.0209293	0.211114
Neurog2 TAD boundary KO	Spinal cord inhibitory neuron trajectory	FVB	0.031859	0.0306272	0.0568874	0.14958
Neurog2 TAD boundary KO	Thalamus excitatory neuron trajectory	FVB	0.00991515	0.00920582	0.107088	0.947257
Neurog2 TAD boundary KO	Thymic epithelial trajectory	FVB	0.000264197	0.000323375	-0.291598	NA
Neurog2 TAD boundary KO	Venous and capillary endothelial trajectory	FVB	0.00896715	0.0102012	-0.186012	0.0865743
Neurog2 TAD boundary KO	Visceral neuron trajectory	FVB	0.000435147	0.000341176	0.350989	NA
Neurog2 TAD boundary KO	White blood cell trajectory	FVB	0.00371429	0.00392649	-0.080152	0.983146
Ror2 KI	Aorta-Gonad-Mesonephros trajectory	G4	0.00105876	0.00111578	-0.0756704	0.148126
Ror2 KI	Arterial endothelial trajectory	G4	0.00184481	0.00175336	0.0733489	0.737293
Ror2 KI	Auditory epithelial trajectory	G4	0.00200523	0.00205181	-0.0331278	0.00234086
Ror2 KI	Biliary epithelial trajectory	G4	0.000545422	0.000556192	-0.0282099	NA
Ror2 KI	Brain endothelial trajectory	G4	0.00274315	0.00240451	0.19009	0.281954
Ror2 KI	Branchial arch epithelial trajectory	G4	0.00851822	0.0103065	-0.274934	0.379826
Ror2 KI	Cajal-Retzius cell trajectory	G4	0.00580715	0.00521939	0.153948	0
Ror2 KI	Cardiomyocyte trajectory	G4	0.00123522	0.0015024	-0.282497	0.512808
Ror2 KI	Chondrocyte trajectory	G4	0.0194427	0.022441	-0.206908	0.00215027
Ror2 KI	Connective tissue trajectory	G4	0.153103	0.14814	0.0475393	0.433236
Ror2 KI	Definitive erythroid trajectory	G4	0.0412756	0.0311909	0.404167	0.00549174
Ror2 KI	Di/mesencephalon excitatory neuron trajectory	G4	0.0941816	0.111072	-0.237982	0.998006
Ror2 KI	Di/mesencephalon inhibitory neuron trajectory	G4	0.0358375	0.0430778	-0.265475	0.000642862
Ror2 KI	Di/telencephalon trajectory	G4	0.0635898	0.0604554	0.0729251	0.512517
Ror2 KI	Dorsal root ganglion neuron trajectory	G4	0.000625632	0.00045445	0.461192	NA
Ror2 KI	Endocardium trajectory	G4	0.00112293	0.00105473	0.0903915	0.895373
Ror2 KI	Enteric neuron trajectory 1	G4	0.00171648	0.00190937	-0.153645	0.157392
Ror2 KI	Enteric neuron trajectory 2	G4	0.000368962	0.00043071	-0.223243	NA
Ror2 KI	Epidermis trajectory	G4	0.00505318	0.00577558	-0.192775	0.0398041
Ror2 KI	Floor plate trajectory	G4	0.00211752	0.00218746	-0.046882	0.0328488
Ror2 KI	Foregut epithelial trajectory	G4	0.00251857	0.00241469	0.0607666	0.250425
Ror2 KI	Ganglion neuron trajectory	G4	0.0104753	0.0124126	-0.244809	0.193312
Ror2 KI	Germ cell trajectory	G4	3.20837e-05	0.000128874	-2.00605	NA
Ror2 KI	Inhibitory interneuron trajectory	G4	0.032982	0.0279419	0.23925	0.736658
Ror2 KI	Lateral plate & intermediate mesoderm trajectory	G4	0.0687874	0.0571725	0.266823	0.205629
Ror2 KI	Intermediate progenitor cell trajectory	G4	0.0290197	0.0283726	0.0325337	0.419581
Ror2 KI	Len epithelial trajectory	G4	0.000224586	0.000186528	0.267874	NA
Ror2 KI	Limb mesenchyme trajectory	G4	0.115822	0.133259	-0.202322	0.300572
Ror2 KI	Liver endothelial trajectory	G4	0.0036415	0.00301836	0.270766	0.314521
Ror2 KI	Liver hepatocyte trajectory	G4	0.0202769	0.0160821	0.33438	0.00700442
Ror2 KI	Lung epithelial trajectory	G4	0.00234211	0.00270296	-0.206732	0.71137
Ror2 KI	Lymphatic endothelial trajectory	G4	0.00096251	0.000576541	0.739379	0.917751
Ror2 KI	Macrophage trajectory	G4	0.00561464	0.00522957	0.102503	0.71016
Ror2 KI	Megakaryocyte trajectory	G4	0.00142772	0.00123108	0.213787	0.0593343
Ror2 KI	Melanocyte trajectory	G4	0.000737925	0.000644369	0.195586	NA
Ror2 KI	Mesencephalon/MHB trajectory	G4	0.0129939	0.0126805	0.0352206	0.400109
Ror2 KI	Midgut/Hindgut epithelial trajectory	G4	0.00149189	0.00191615	-0.361069	0.217745
Ror2 KI	Motor neuron trajectory	G4	0.00372171	0.00482259	-0.373845	0.000281794
Ror2 KI	Myoblast trajectory	G4	0.0429119	0.0382247	0.166875	0.0584314
Ror2 KI	Myotube trajectory	G4	0.0169241	0.0157124	0.107176	0.917426
Ror2 KI	Neuron progenitor cell trajectory	G4	0.0172129	0.0160448	0.101384	0.369302
Ror2 KI	Olfactory ensheathing cell trajectory	G4	0.00043313	0.000315402	0.457608	NA
Ror2 KI	Olfactory epithelial trajectory	G4	0.00344899	0.00361525	-0.0679196	0.0874174
Ror2 KI	Olfactory sensory neuron trajectory	G4	0.00280732	0.00316758	-0.174188	0.923708
Ror2 KI	Osteoblast trajectory	G4	0.0305597	0.0318454	-0.0594549	0.383927
Ror2 KI	Pancreatic endocrine cell trajectory	G4	0.000513339	0.000664718	-0.372831	NA
Ror2 KI	Pre-epidermal keratinocyte trajectory	G4	0.0128656	0.0150986	-0.2309	0.00231487
Ror2 KI	Primitive erythroid trajectory	G4	0.00208544	0.00124804	0.740685	0.995386
Ror2 KI	Renal epithelial trajectory	G4	0.000673757	0.000651152	0.0492342	0.863288
Ror2 KI	Retina epithelial trajectory	G4	0.00101064	0.000817331	0.30627	0.186946
Ror2 KI	Retinal neuron trajectory	G4	0.0026469	0.00221799	0.255055	0.859506
Ror2 KI	Roof plate trajectory	G4	0.00420296	0.00338124	0.313853	0.735035
Ror2 KI	Satellite glia trajectory	G4	0.00224586	0.00235025	-0.0655492	0.519764
Ror2 KI	Schwann cell and Enteric glia trajectory 1	G4	0.008053	0.00783078	0.0403704	0.953837
Ror2 KI	Schwann cell and Enteric glia trajectory 2	G4	0.000721883	0.000657935	0.13382	0.314318
Ror2 KI	Shisa6 positive neuron trajectory	G4	0.000930427	0.000973337	-0.0650467	0.281695
Ror2 KI	Spinal cord dorsal trajectory	G4	0.0235975	0.0218102	0.113633	0.423491
Ror2 KI	Spinal cord excitatory neuron trajectory	G4	0.0212234	0.0213524	-0.0087432	0.0765435
Ror2 KI	Spinal cord inhibitory neuron trajectory	G4	0.0279288	0.026409	0.0807279	0.221633
Ror2 KI	Thalamus excitatory neuron trajectory	G4	0.00795675	0.0074272	0.0993604	0.963879
Ror2 KI	Thymic epithelial trajectory	G4	0.000224586	0.000298445	-0.410197	NA
Ror2 KI	Venous and capillary endothelial trajectory	G4	0.00994594	0.0101844	-0.0341851	0.309523
Ror2 KI	Visceral neuron trajectory	G4	0.000320837	0.00014244	1.17149	NA
Ror2 KI	White blood cell trajectory	G4	0.00328858	0.00366612	-0.156791	0.97763
Scn10a/11a DKO	Aorta-Gonad-Mesonephros trajectory	C57BL/6	0.000647869	0.00117836	-0.863009	6.08353e-06
Scn10a/11a DKO	Arterial endothelial trajectory	C57BL/6	0.00101598	0.00214114	-1.07551	0.0994273
Scn10a/11a DKO	Auditory epithelial trajectory	C57BL/6	0.00225282	0.00215584	0.063481	0.570811
Scn10a/11a DKO	Biliary epithelial trajectory	C57BL/6	0.000500626	0.000580606	-0.213828	NA
Scn10a/11a DKO	Brain endothelial trajectory	C57BL/6	0.0020025	0.00273154	-0.447912	0.0110414
Scn10a/11a DKO	Branchial arch epithelial trajectory	C57BL/6	0.00957079	0.00974537	-0.0260788	0.0367873
Scn10a/11a DKO	Cajal-Retzius cell trajectory	C57BL/6	0.00394611	0.00412059	-0.06242	0.424017
Scn10a/11a DKO	Cardiomyocyte trajectory	C57BL/6	0.00116322	0.00146989	-0.337585	0.446213
Scn10a/11a DKO	Chondrocyte trajectory	C57BL/6	0.0175072	0.0233761	-0.41709	0.235902
Scn10a/11a DKO	Connective tissue trajectory	C57BL/6	0.130369	0.147699	-0.180065	0.716975
Scn10a/11a DKO	Definitive erythroid trajectory	C57BL/6	0.0263712	0.0270117	-0.0346194	0.413194
Scn10a/11a DKO	Di/mesencephalon excitatory neuron trajectory	C57BL/6	0.143046	0.106418	0.426748	0.130011
Scn10a/11a DKO	Di/mesencephalon inhibitory neuron trajectory	C57BL/6	0.0431274	0.0386213	0.159208	0.00487646
Scn10a/11a DKO	Di/telencephalon trajectory	C57BL/6	0.0689538	0.060094	0.198411	0.139311
Scn10a/11a DKO	Dorsal root ganglion neuron trajectory	C57BL/6	0.000265037	0.000494863	-0.900834	NA
Scn10a/11a DKO	Endocardium trajectory	C57BL/6	0.00072149	0.000845186	-0.22829	0.000280355
Scn10a/11a DKO	Enteric neuron trajectory 1	C57BL/6	0.00166384	0.00177367	-0.0922141	0.447634
Scn10a/11a DKO	Enteric neuron trajectory 2	C57BL/6	5.88972e-05	0.00026948	-2.19391	NA
Scn10a/11a DKO	Epidermis trajectory	C57BL/6	0.00226754	0.00588691	-1.37638	0.034155
Scn10a/11a DKO	Floor plate trajectory	C57BL/6	0.00225282	0.00208234	0.113522	0.441192
Scn10a/11a DKO	Foregut epithelial trajectory	C57BL/6	0.00219392	0.00222688	-0.0215151	0.0477003
Scn10a/11a DKO	Ganglion neuron trajectory	C57BL/6	0.0143709	0.0132951	0.112251	0.472832
Scn10a/11a DKO	Germ cell trajectory	C57BL/6	0.000147243	0.000142089	0.0513999	NA
Scn10a/11a DKO	Inhibitory interneuron trajectory	C57BL/6	0.0258117	0.0228641	0.174938	0.0265244
Scn10a/11a DKO	Lateral plate & intermediate mesoderm trajectory	C57BL/6	0.0463668	0.0530679	-0.194748	0.457446
Scn10a/11a DKO	Intermediate progenitor cell trajectory	C57BL/6	0.0213797	0.0223007	-0.0608478	0.0670022
Scn10a/11a DKO	Len epithelial trajectory	C57BL/6	5.88972e-05	0.00013719	-1.2199	NA
Scn10a/11a DKO	Limb mesenchyme trajectory	C57BL/6	0.170743	0.161977	0.076037	0.294149
Scn10a/11a DKO	Liver endothelial trajectory	C57BL/6	0.00226754	0.00219503	0.0468844	0.291597
Scn10a/11a DKO	Liver hepatocyte trajectory	C57BL/6	0.0120739	0.0120457	0.00337028	0.709008
Scn10a/11a DKO	Lung epithelial trajectory	C57BL/6	0.00185526	0.00148214	0.323941	0.246124
Scn10a/11a DKO	Lymphatic endothelial trajectory	C57BL/6	0.000279761	0.000756993	-1.43608	0.302411
Scn10a/11a DKO	Macrophage trajectory	C57BL/6	0.00394611	0.00453706	-0.201326	0.0722042
Scn10a/11a DKO	Megakaryocyte trajectory	C57BL/6	0.00120739	0.0013425	-0.153027	0.238674
Scn10a/11a DKO	Melanocyte trajectory	C57BL/6	0.000500626	0.000565907	-0.176833	NA
Scn10a/11a DKO	Mesencephalon/MHB trajectory	C57BL/6	0.0129132	0.0141501	-0.131969	0.834485
Scn10a/11a DKO	Midgut/Hindgut epithelial trajectory	C57BL/6	0.00136936	0.00144784	-0.0804027	0.128965
Scn10a/11a DKO	Motor neuron trajectory	C57BL/6	0.0056983	0.00565417	0.0112151	0.118698
Scn10a/11a DKO	Myoblast trajectory	C57BL/6	0.0321726	0.036757	-0.192189	0.0916896
Scn10a/11a DKO	Myotube trajectory	C57BL/6	0.0147537	0.0167151	-0.180071	0.632616
Scn10a/11a DKO	Neuron progenitor cell trajectory	C57BL/6	0.01789	0.0169503	0.0778456	0.811697
Scn10a/11a DKO	Olfactory ensheathing cell trajectory	C57BL/6	0.00030921	0.000311127	-0.00891444	NA
Scn10a/11a DKO	Olfactory epithelial trajectory	C57BL/6	0.00362217	0.00311372	0.218219	0.590734
Scn10a/11a DKO	Olfactory sensory neuron trajectory	C57BL/6	0.00284179	0.00240572	0.240331	0.617921
Scn10a/11a DKO	Osteoblast trajectory	C57BL/6	0.0290657	0.0370584	-0.350479	0.910925
Scn10a/11a DKO	Pancreatic endocrine cell trajectory	C57BL/6	0.000633144	0.000507112	0.320231	NA
Scn10a/11a DKO	Pre-epidermal keratinocyte trajectory	C57BL/6	0.00739159	0.0153505	-1.05433	0.00267336
Scn10a/11a DKO	Primitive erythroid trajectory	C57BL/6	0.000662593	0.00371882	-2.48865	0.835806
Scn10a/11a DKO	Renal epithelial trajectory	C57BL/6	0.000677317	0.000783941	-0.210913	0.126694
Scn10a/11a DKO	Retina epithelial trajectory	C57BL/6	0.000279761	0.00039932	-0.513348	0.287287
Scn10a/11a DKO	Retinal neuron trajectory	C57BL/6	0.0014577	0.00169037	-0.213643	0.796345
Scn10a/11a DKO	Roof plate trajectory	C57BL/6	0.00341603	0.00346404	-0.0201326	0.384978
Scn10a/11a DKO	Satellite glia trajectory	C57BL/6	0.00253258	0.00245961	0.042174	0.0781112
Scn10a/11a DKO	Schwann cell and Enteric glia trajectory 1	C57BL/6	0.00753884	0.00801825	-0.0889451	0.153118
Scn10a/11a DKO	Schwann cell and Enteric glia trajectory 2	C57BL/6	0.000397556	0.000561008	-0.496863	0.291546
Scn10a/11a DKO	Shisa6 positive neuron trajectory	C57BL/6	0.000662593	0.00105342	-0.668887	0.0499221
Scn10a/11a DKO	Spinal cord dorsal trajectory	C57BL/6	0.0202753	0.0228935	-0.175213	0.633343
Scn10a/11a DKO	Spinal cord excitatory neuron trajectory	C57BL/6	0.0238092	0.020456	0.218996	0.916738
Scn10a/11a DKO	Spinal cord inhibitory neuron trajectory	C57BL/6	0.0284179	0.0235795	0.269267	0.585132
Scn10a/11a DKO	Thalamus excitatory neuron trajectory	C57BL/6	0.00686152	0.00714121	-0.0576412	0.357261
Scn10a/11a DKO	Thymic epithelial trajectory	C57BL/6	0.000117794	0.000205785	-0.804865	NA
Scn10a/11a DKO	Venous and capillary endothelial trajectory	C57BL/6	0.0106015	0.0124549	-0.232442	0.568097
Scn10a/11a DKO	White blood cell trajectory	C57BL/6	0.00272399	0.00298388	-0.131464	0.0822281
Sim1 TAD boundary KO	Aorta-Gonad-Mesonephros trajectory	FVB	0.0013452	0.00123654	0.12152	0.805452
Sim1 TAD boundary KO	Arterial endothelial trajectory	FVB	0.00271815	0.00270718	0.00583359	0.690118
Sim1 TAD boundary KO	Auditory epithelial trajectory	FVB	0.00246852	0.0027522	-0.156937	0.544128
Sim1 TAD boundary KO	Biliary epithelial trajectory	FVB	0.000748877	0.000682797	0.133272	NA
Sim1 TAD boundary KO	Brain endothelial trajectory	FVB	0.00364731	0.00385067	-0.0782791	0.28117
Sim1 TAD boundary KO	Branchial arch epithelial trajectory	FVB	0.00876463	0.00766233	0.19391	0.533177
Sim1 TAD boundary KO	Cajal-Retzius cell trajectory	FVB	0.00581073	0.00595909	-0.0363728	0.536877
Sim1 TAD boundary KO	Cardiomyocyte trajectory	FVB	0.00122039	0.00110898	0.138108	0.971951
Sim1 TAD boundary KO	Chondrocyte trajectory	FVB	0.0238392	0.0259943	-0.124857	0.896409
Sim1 TAD boundary KO	Connective tissue trajectory	FVB	0.169413	0.159231	0.0894178	0.648536
Sim1 TAD boundary KO	Definitive erythroid trajectory	FVB	0.0280135	0.030975	-0.144978	0.32711
Sim1 TAD boundary KO	Di/mesencephalon excitatory neuron trajectory	FVB	0.10286	0.0971072	0.0830264	0.84343
Sim1 TAD boundary KO	Di/mesencephalon inhibitory neuron trajectory	FVB	0.039954	0.0393036	0.0236778	0.921594
Sim1 TAD boundary KO	Di/telencephalon trajectory	FVB	0.0599795	0.0658726	-0.13521	0.822178
Sim1 TAD boundary KO	Dorsal root ganglion neuron trajectory	FVB	0.000513119	0.000481709	0.0911313	NA
Sim1 TAD boundary KO	Endocardium trajectory	FVB	0.000970766	0.00113149	-0.22103	0.500644
Sim1 TAD boundary KO	Enteric neuron trajectory 1	FVB	0.00206634	0.00197786	0.0631412	0.0491005
Sim1 TAD boundary KO	Enteric neuron trajectory 2	FVB	0.000457647	0.000426185	0.102754	NA
Sim1 TAD boundary KO	Epidermis trajectory	FVB	0.00531148	0.00527179	0.0108201	0.94385
Sim1 TAD boundary KO	Floor plate trajectory	FVB	0.00350863	0.00304932	0.202416	0.203548
Sim1 TAD boundary KO	Foregut epithelial trajectory	FVB	0.0019554	0.00182779	0.0973603	0.303162
Sim1 TAD boundary KO	Ganglion neuron trajectory	FVB	0.0104843	0.00899791	0.220565	0.898596
Sim1 TAD boundary KO	Germ cell trajectory	FVB	0.000208021	0.000244606	-0.23373	NA
Sim1 TAD boundary KO	Inhibitory interneuron trajectory	FVB	0.0326455	0.0331824	-0.0235359	0.551515
Sim1 TAD boundary KO	Lateral plate & intermediate mesoderm trajectory	FVB	0.0596466	0.0594273	0.00531455	0.825887
Sim1 TAD boundary KO	Intermediate progenitor cell trajectory	FVB	0.0335608	0.0336131	-0.002248	0.931522
Sim1 TAD boundary KO	Len epithelial trajectory	FVB	0.000249626	0.00025211	-0.014285	NA
Sim1 TAD boundary KO	Limb mesenchyme trajectory	FVB	0.0906002	0.0877056	0.0468453	0.359505
Sim1 TAD boundary KO	Liver endothelial trajectory	FVB	0.00232984	0.00232301	0.00423504	0.935061
Sim1 TAD boundary KO	Liver hepatocyte trajectory	FVB	0.0152549	0.0153427	-0.00827694	0.454102
Sim1 TAD boundary KO	Lung epithelial trajectory	FVB	0.00303711	0.00222097	0.451513	0.268989
Sim1 TAD boundary KO	Lymphatic endothelial trajectory	FVB	0.00135907	0.00153067	-0.171536	0.880648
Sim1 TAD boundary KO	Macrophage trajectory	FVB	0.00558884	0.00642729	-0.201663	0.45959
Sim1 TAD boundary KO	Megakaryocyte trajectory	FVB	0.00133134	0.00179028	-0.427308	0.545797
Sim1 TAD boundary KO	Melanocyte trajectory	FVB	0.000832085	0.000831361	0.0012558	NA
Sim1 TAD boundary KO	Mesencephalon/MHB trajectory	FVB	0.0105536	0.0128801	-0.287406	0.248189
Sim1 TAD boundary KO	Midgut/Hindgut epithelial trajectory	FVB	0.00237144	0.0018518	0.356833	0.4819
Sim1 TAD boundary KO	Motor neuron trajectory	FVB	0.00511732	0.00471505	0.118117	0.788024
Sim1 TAD boundary KO	Myoblast trajectory	FVB	0.042048	0.0411434	0.0313783	0.572089
Sim1 TAD boundary KO	Myotube trajectory	FVB	0.0164059	0.0142022	0.208107	0.759694
Sim1 TAD boundary KO	Neuron progenitor cell trajectory	FVB	0.0122871	0.0168103	-0.452198	0.97185
Sim1 TAD boundary KO	Olfactory ensheathing cell trajectory	FVB	0.00036057	0.000538734	-0.579293	NA
Sim1 TAD boundary KO	Olfactory epithelial trajectory	FVB	0.00420203	0.00410879	0.0323746	0.999053
Sim1 TAD boundary KO	Olfactory sensory neuron trajectory	FVB	0.00318966	0.00287075	0.151976	0.950646
Sim1 TAD boundary KO	Osteoblast trajectory	FVB	0.0352665	0.0373872	-0.0842459	0.540654
Sim1 TAD boundary KO	Pancreatic endocrine cell trajectory	FVB	0.000790481	0.000730818	0.113219	NA
Sim1 TAD boundary KO	Pre-epidermal keratinocyte trajectory	FVB	0.01556	0.0142097	0.130968	0.631896
Sim1 TAD boundary KO	Primitive erythroid trajectory	FVB	0.00223276	0.00151116	0.563176	0.151804
Sim1 TAD boundary KO	Renal epithelial trajectory	FVB	0.00102624	0.000870378	0.237652	0.221309
Sim1 TAD boundary KO	Retina epithelial trajectory	FVB	0.000804349	0.00118852	-0.563268	0.0272848
Sim1 TAD boundary KO	Retinal neuron trajectory	FVB	0.00242692	0.00266366	-0.134285	0.677087
Sim1 TAD boundary KO	Roof plate trajectory	FVB	0.00335608	0.00424384	-0.338596	0.978328
Sim1 TAD boundary KO	Satellite glia trajectory	FVB	0.00317579	0.00353554	-0.154813	0.483879
Sim1 TAD boundary KO	Schwann cell and Enteric glia trajectory 1	FVB	0.0101514	0.00991931	0.0333727	0.804428
Sim1 TAD boundary KO	Schwann cell and Enteric glia trajectory 2	FVB	0.000929162	0.000993432	-0.0964908	0.701149
Sim1 TAD boundary KO	Shisa6 positive neuron trajectory	FVB	0.000984634	0.000933406	0.0770837	0.99905
Sim1 TAD boundary KO	Spinal cord dorsal trajectory	FVB	0.0241859	0.0269397	-0.155565	0.416145
Sim1 TAD boundary KO	Spinal cord excitatory neuron trajectory	FVB	0.026599	0.0284314	-0.0961113	0.339961
Sim1 TAD boundary KO	Spinal cord inhibitory neuron trajectory	FVB	0.0280829	0.0310215	-0.143577	0.392085
Sim1 TAD boundary KO	Thalamus excitatory neuron trajectory	FVB	0.00913907	0.00928153	-0.0223159	0.955444
Sim1 TAD boundary KO	Thymic epithelial trajectory	FVB	0.000346702	0.000315137	0.137718	NA
Sim1 TAD boundary KO	Venous and capillary endothelial trajectory	FVB	0.0115382	0.00993732	0.215496	0.4201
Sim1 TAD boundary KO	Visceral neuron trajectory	FVB	0.000388306	0.00034515	0.169972	NA
Sim1 TAD boundary KO	White blood cell trajectory	FVB	0.00378599	0.0039212	-0.0506269	0.637401
Smad3 TAD boundary KO	Aorta-Gonad-Mesonephros trajectory	FVB	0.0011814	0.00125518	-0.0873976	0.83935
Smad3 TAD boundary KO	Arterial endothelial trajectory	FVB	0.00259908	0.00272159	-0.0664457	0.627494
Smad3 TAD boundary KO	Auditory epithelial trajectory	FVB	0.00243742	0.00275958	-0.179094	0.670444
Smad3 TAD boundary KO	Biliary epithelial trajectory	FVB	0.000646662	0.000694453	-0.102866	NA
Smad3 TAD boundary KO	Brain endothelial trajectory	FVB	0.00414112	0.0037929	0.126721	0.391585
Smad3 TAD boundary KO	Branchial arch epithelial trajectory	FVB	0.00703866	0.00785932	-0.159104	0.122855
Smad3 TAD boundary KO	Cajal-Retzius cell trajectory	FVB	0.00635469	0.00589449	0.108455	0.114306
Smad3 TAD boundary KO	Cardiomyocyte trajectory	FVB	0.000945121	0.00114121	-0.271997	0.250371
Smad3 TAD boundary KO	Chondrocyte trajectory	FVB	0.0297837	0.0252951	0.235667	0.0248312
Smad3 TAD boundary KO	Connective tissue trajectory	FVB	0.161765	0.160037	0.0154912	0.42374
Smad3 TAD boundary KO	Definitive erythroid trajectory	FVB	0.0333777	0.0303569	0.136861	0.677357
Smad3 TAD boundary KO	Di/mesencephalon excitatory neuron trajectory	FVB	0.0912539	0.0984528	-0.109545	0.303705
Smad3 TAD boundary KO	Di/mesencephalon inhibitory neuron trajectory	FVB	0.0411376	0.0391507	0.0714193	0.652408
Smad3 TAD boundary KO	Di/telencephalon trajectory	FVB	0.0622287	0.0656721	-0.0777005	0.630935
Smad3 TAD boundary KO	Dorsal root ganglion neuron trajectory	FVB	0.000460125	0.000487789	-0.0842313	NA
Smad3 TAD boundary KO	Endocardium trajectory	FVB	0.00103217	0.00112602	-0.125546	0.925547
Smad3 TAD boundary KO	Enteric neuron trajectory 1	FVB	0.00205191	0.00197851	0.0525533	0.169628
Smad3 TAD boundary KO	Enteric neuron trajectory 2	FVB	0.000348202	0.000439162	-0.334826	NA
Smad3 TAD boundary KO	Epidermis trajectory	FVB	0.00539714	0.00526082	0.036906	0.395625
Smad3 TAD boundary KO	Floor plate trajectory	FVB	0.002711	0.00314099	-0.212394	0.370018
Smad3 TAD boundary KO	Foregut epithelial trajectory	FVB	0.00189024	0.00183415	0.0434623	0.475966
Smad3 TAD boundary KO	Ganglion neuron trajectory	FVB	0.00828224	0.00924823	-0.159155	0.658745
Smad3 TAD boundary KO	Germ cell trajectory	FVB	0.000186537	0.000247693	-0.409093	NA
Smad3 TAD boundary KO	Inhibitory interneuron trajectory	FVB	0.0362877	0.0327441	0.148243	0.244358
Smad3 TAD boundary KO	Lateral plate & intermediate mesoderm trajectory	FVB	0.057926	0.0596348	-0.0419448	0.532907
Smad3 TAD boundary KO	Intermediate progenitor cell trajectory	FVB	0.0395956	0.0328763	0.26829	0.189588
Smad3 TAD boundary KO	Len epithelial trajectory	FVB	0.000124358	0.000267448	-1.10476	NA
Smad3 TAD boundary KO	Limb mesenchyme trajectory	FVB	0.0799995	0.0889644	-0.153238	0.0464081
Smad3 TAD boundary KO	Liver endothelial trajectory	FVB	0.00254934	0.0022961	0.150937	0.594977
Smad3 TAD boundary KO	Liver hepatocyte trajectory	FVB	0.0152587	0.0153433	-0.00797477	0.58785
Smad3 TAD boundary KO	Lung epithelial trajectory	FVB	0.00235037	0.00229458	0.0346544	0.81456
Smad3 TAD boundary KO	Lymphatic endothelial trajectory	FVB	0.00172858	0.00148768	0.216521	0.111876
Smad3 TAD boundary KO	Macrophage trajectory	FVB	0.00721276	0.00623944	0.209136	0.0969826
Smad3 TAD boundary KO	Megakaryocyte trajectory	FVB	0.00185293	0.00173233	0.0970952	0.217768
Smad3 TAD boundary KO	Melanocyte trajectory	FVB	0.000882942	0.000825138	0.0976835	NA
Smad3 TAD boundary KO	Mesencephalon/MHB trajectory	FVB	0.0119011	0.0127448	-0.0988192	0.0252819
Smad3 TAD boundary KO	Midgut/Hindgut epithelial trajectory	FVB	0.0017037	0.00192684	-0.177562	0.815182
Smad3 TAD boundary KO	Motor neuron trajectory	FVB	0.00466343	0.00476544	-0.0312183	0.896685
Smad3 TAD boundary KO	Myoblast trajectory	FVB	0.042518	0.0410745	0.0498296	0.752706
Smad3 TAD boundary KO	Myotube trajectory	FVB	0.0141644	0.0144483	-0.0286294	0.6974
Smad3 TAD boundary KO	Neuron progenitor cell trajectory	FVB	0.0155696	0.0164663	-0.0807811	0.0965611
Smad3 TAD boundary KO	Olfactory ensheathing cell trajectory	FVB	0.000460125	0.000528818	-0.200745	NA
Smad3 TAD boundary KO	Olfactory epithelial trajectory	FVB	0.00419086	0.00410897	0.0284701	0.998729
Smad3 TAD boundary KO	Olfactory sensory neuron trajectory	FVB	0.00295972	0.00289482	0.0319873	0.223773
Smad3 TAD boundary KO	Osteoblast trajectory	FVB	0.0379665	0.0370841	0.0339266	0.77786
Smad3 TAD boundary KO	Pancreatic endocrine cell trajectory	FVB	0.000708841	0.000740041	-0.0621432	NA
Smad3 TAD boundary KO	Pre-epidermal keratinocyte trajectory	FVB	0.0123114	0.0145896	-0.244939	0.461606
Smad3 TAD boundary KO	Primitive erythroid trajectory	FVB	0.00104461	0.00164724	-0.657087	0.597496
Smad3 TAD boundary KO	Renal epithelial trajectory	FVB	0.00109435	0.000860088	0.347518	0.0919831
Smad3 TAD boundary KO	Retina epithelial trajectory	FVB	0.00120627	0.00114425	0.0761516	0.387687
Smad3 TAD boundary KO	Retinal neuron trajectory	FVB	0.0028478	0.00261522	0.122917	0.0196606
Smad3 TAD boundary KO	Roof plate trajectory	FVB	0.00364369	0.0042199	-0.21181	0.170358
Smad3 TAD boundary KO	Satellite glia trajectory	FVB	0.00341985	0.00351025	-0.0376445	0.654282
Smad3 TAD boundary KO	Schwann cell and Enteric glia trajectory 1	FVB	0.00988646	0.00994876	-0.00906243	0.562912
Smad3 TAD boundary KO	Schwann cell and Enteric glia trajectory 2	FVB	0.000758584	0.00101509	-0.420222	0.192947
Smad3 TAD boundary KO	Shisa6 positive neuron trajectory	FVB	0.000746148	0.000961901	-0.366426	0.0217277
Smad3 TAD boundary KO	Spinal cord dorsal trajectory	FVB	0.026625	0.0266764	-0.00278052	0.0249344
Smad3 TAD boundary KO	Spinal cord excitatory neuron trajectory	FVB	0.0297713	0.0280668	0.085056	0.0637592
Smad3 TAD boundary KO	Spinal cord inhibitory neuron trajectory	FVB	0.0321341	0.0305635	0.0722945	0.0820692
Smad3 TAD boundary KO	Thalamus excitatory neuron trajectory	FVB	0.009588	0.00922847	0.0551382	0.91865
Smad3 TAD boundary KO	Thymic epithelial trajectory	FVB	0.000261152	0.000325192	-0.316405	NA
Smad3 TAD boundary KO	Venous and capillary endothelial trajectory	FVB	0.00978697	0.0101311	-0.0498574	0.0514043
Smad3 TAD boundary KO	Visceral neuron trajectory	FVB	0.000323331	0.000352545	-0.124796	NA
Smad3 TAD boundary KO	White blood cell trajectory	FVB	0.0047256	0.00380809	0.31143	0.158438
Smad7 TAD boundary KO	Aorta-Gonad-Mesonephros trajectory	FVB	0.00118498	0.00125239	-0.079818	0.949855
Smad7 TAD boundary KO	Arterial endothelial trajectory	FVB	0.00278819	0.00270151	0.0455591	0.746419
Smad7 TAD boundary KO	Auditory epithelial trajectory	FVB	0.00308443	0.00269417	0.195162	0.0411101
Smad7 TAD boundary KO	Biliary epithelial trajectory	FVB	0.000609915	0.000695933	-0.190339	NA
Smad7 TAD boundary KO	Brain endothelial trajectory	FVB	0.00364207	0.00384672	-0.0788709	0.337553
Smad7 TAD boundary KO	Branchial arch epithelial trajectory	FVB	0.00942755	0.0076303	0.305142	0.982846
Smad7 TAD boundary KO	Cajal-Retzius cell trajectory	FVB	0.00590747	0.00594773	-0.00979986	0.353967
Smad7 TAD boundary KO	Cardiomyocyte trajectory	FVB	0.00111527	0.00112025	-0.0064182	0.56239
Smad7 TAD boundary KO	Chondrocyte trajectory	FVB	0.0233685	0.0259874	-0.153247	0.631178
Smad7 TAD boundary KO	Connective tissue trajectory	FVB	0.163126	0.159981	0.0280892	0.700401
Smad7 TAD boundary KO	Definitive erythroid trajectory	FVB	0.031855	0.0305873	0.0585884	0.924565
Smad7 TAD boundary KO	Di/mesencephalon excitatory neuron trajectory	FVB	0.0815021	0.099031	-0.281042	0.00890483
Smad7 TAD boundary KO	Di/mesencephalon inhibitory neuron trajectory	FVB	0.0337719	0.0398385	-0.23834	0.0344132
Smad7 TAD boundary KO	Di/telencephalon trajectory	FVB	0.0688507	0.0649978	0.0830814	0.057116
Smad7 TAD boundary KO	Dorsal root ganglion neuron trajectory	FVB	0.000557637	0.000478637	0.220393	NA
Smad7 TAD boundary KO	Endocardium trajectory	FVB	0.00108042	0.00111878	-0.0503298	0.976326
Smad7 TAD boundary KO	Enteric neuron trajectory 1	FVB	0.00165548	0.00201439	-0.283088	0.00165553
Smad7 TAD boundary KO	Enteric neuron trajectory 2	FVB	0.000296245	0.000440464	-0.572235	NA
Smad7 TAD boundary KO	Epidermis trajectory	FVB	0.00508844	0.00529144	-0.0564377	0.994216
Smad7 TAD boundary KO	Floor plate trajectory	FVB	0.00285789	0.00311408	-0.123856	0.879794
Smad7 TAD boundary KO	Foregut epithelial trajectory	FVB	0.00184717	0.00183967	0.00587081	0.0952221
Smad7 TAD boundary KO	Ganglion neuron trajectory	FVB	0.00784177	0.00925268	-0.238692	0.235314
Smad7 TAD boundary KO	Germ cell trajectory	FVB	0.000191688	0.000245192	-0.355152	NA
Smad7 TAD boundary KO	Inhibitory interneuron trajectory	FVB	0.0308617	0.0333211	-0.110617	0.87337
Smad7 TAD boundary KO	Lateral plate & intermediate mesoderm trajectory	FVB	0.0591967	0.05947	-0.00664583	0.281823
Smad7 TAD boundary KO	Intermediate progenitor cell trajectory	FVB	0.0302344	0.0338922	-0.164765	0.492302
Smad7 TAD boundary KO	Len epithelial trajectory	FVB	0.000296245	0.000248128	0.255704	NA
Smad7 TAD boundary KO	Limb mesenchyme trajectory	FVB	0.104208	0.0866216	0.266672	0.709265
Smad7 TAD boundary KO	Liver endothelial trajectory	FVB	0.00184717	0.00236382	-0.355803	0.0992623
Smad7 TAD boundary KO	Liver hepatocyte trajectory	FVB	0.0143417	0.0154177	-0.104369	0.162735
Smad7 TAD boundary KO	Lung epithelial trajectory	FVB	0.00252679	0.0022816	0.147259	0.951352
Smad7 TAD boundary KO	Lymphatic endothelial trajectory	FVB	0.00148122	0.00151666	-0.0341126	0.618892
Smad7 TAD boundary KO	Macrophage trajectory	FVB	0.00705759	0.00628542	0.167167	0.0982189
Smad7 TAD boundary KO	Megakaryocyte trajectory	FVB	0.00135924	0.00177801	-0.38746	0.547569
Smad7 TAD boundary KO	Melanocyte trajectory	FVB	0.000853882	0.00082954	0.0417238	NA
Smad7 TAD boundary KO	Mesencephalon/MHB trajectory	FVB	0.015457	0.0124167	0.315981	4.96947e-06
Smad7 TAD boundary KO	Midgut/Hindgut epithelial trajectory	FVB	0.00209114	0.00188665	0.148459	0.631508
Smad7 TAD boundary KO	Motor neuron trajectory	FVB	0.00348523	0.00486125	-0.480074	0.0147782
Smad7 TAD boundary KO	Myoblast trajectory	FVB	0.0440882	0.040991	0.105083	0.3721
Smad7 TAD boundary KO	Myotube trajectory	FVB	0.0186111	0.014064	0.404158	0.351961
Smad7 TAD boundary KO	Neuron progenitor cell trajectory	FVB	0.0190119	0.0161459	0.235734	2.43698e-05
Smad7 TAD boundary KO	Olfactory ensheathing cell trajectory	FVB	0.000557637	0.000518279	0.105597	NA
Smad7 TAD boundary KO	Olfactory epithelial trajectory	FVB	0.00393831	0.00413302	-0.0696192	0.999633
Smad7 TAD boundary KO	Olfactory sensory neuron trajectory	FVB	0.00282304	0.00290853	-0.0430421	0.460195
Smad7 TAD boundary KO	Osteoblast trajectory	FVB	0.0401847	0.036927	0.12197	0.309057
Smad7 TAD boundary KO	Pancreatic endocrine cell trajectory	FVB	0.000697046	0.000739979	-0.0862308	NA
Smad7 TAD boundary KO	Pre-epidermal keratinocyte trajectory	FVB	0.0163632	0.0141712	0.20749	0.241708
Smad7 TAD boundary KO	Primitive erythroid trajectory	FVB	0.00200401	0.00154603	0.374321	0.125632
Smad7 TAD boundary KO	Renal epithelial trajectory	FVB	0.000993291	0.000876523	0.180424	0.279019
Smad7 TAD boundary KO	Retina epithelial trajectory	FVB	0.00125468	0.00114227	0.13542	0.674589
Smad7 TAD boundary KO	Retinal neuron trajectory	FVB	0.00273591	0.00263251	0.055582	0.51487
Smad7 TAD boundary KO	Roof plate trajectory	FVB	0.00451337	0.00412715	0.129062	0.00644783
Smad7 TAD boundary KO	Satellite glia trajectory	FVB	0.00376405	0.0034782	0.113946	0.169828
Smad7 TAD boundary KO	Schwann cell and Enteric glia trajectory 1	FVB	0.00848654	0.0100646	-0.246042	0.0120313
Smad7 TAD boundary KO	Schwann cell and Enteric glia trajectory 2	FVB	0.000836456	0.000999853	-0.257427	0.105576
Smad7 TAD boundary KO	Shisa6 positive neuron trajectory	FVB	0.000958439	0.00093672	0.0330682	0.63443
Smad7 TAD boundary KO	Spinal cord dorsal trajectory	FVB	0.0265575	0.0266804	-0.00666135	0.0189101
Smad7 TAD boundary KO	Spinal cord excitatory neuron trajectory	FVB	0.0248148	0.0285421	-0.201886	0.708303
Smad7 TAD boundary KO	Spinal cord inhibitory neuron trajectory	FVB	0.0263832	0.0311012	-0.237349	0.554109
Smad7 TAD boundary KO	Thalamus excitatory neuron trajectory	FVB	0.0093927	0.00925708	0.0209819	0.876421
Smad7 TAD boundary KO	Thymic epithelial trajectory	FVB	0.00045308	0.000306857	0.562202	NA
Smad7 TAD boundary KO	Venous and capillary endothelial trajectory	FVB	0.0105254	0.0100573	0.0656375	0.0380689
Smad7 TAD boundary KO	Visceral neuron trajectory	FVB	0.000313671	0.000352371	-0.167845	NA
Smad7 TAD boundary KO	White blood cell trajectory	FVB	0.00278819	0.00400235	-0.521521	0.0236899
Sox9 regulatory INV	Aorta-Gonad-Mesonephros trajectory	G4	0.000471452	0.0011865	-1.33153	0.0165544
Sox9 regulatory INV	Arterial endothelial trajectory	G4	0.000992531	0.00186811	-0.912394	8.4519e-05
Sox9 regulatory INV	Auditory epithelial trajectory	G4	0.000893278	0.00218998	-1.29374	1.11912e-11
Sox9 regulatory INV	Biliary epithelial trajectory	G4	0.000421826	0.000571162	-0.437252	NA
Sox9 regulatory INV	Brain endothelial trajectory	G4	0.00213394	0.00250554	-0.231599	0.122238
Sox9 regulatory INV	Branchial arch epithelial trajectory	G4	0.0109675	0.00987068	0.152009	0.0875907
Sox9 regulatory INV	Cajal-Retzius cell trajectory	G4	0.00436714	0.00544339	-0.317818	0.99088
Sox9 regulatory INV	Cardiomyocyte trajectory	G4	0.00109178	0.00150206	-0.460255	0.200622
Sox9 regulatory INV	Chondrocyte trajectory	G4	0.0160294	0.0226666	-0.499849	2.23505e-07
Sox9 regulatory INV	Connective tissue trajectory	G4	0.113744	0.153491	-0.432363	1.05347e-07
Sox9 regulatory INV	Definitive erythroid trajectory	G4	0.0271457	0.0336891	-0.311556	0.897959
Sox9 regulatory INV	Di/mesencephalon excitatory neuron trajectory	G4	0.154785	0.102191	0.599005	2.41468e-06
Sox9 regulatory INV	Di/mesencephalon inhibitory neuron trajectory	G4	0.0478152	0.0410511	0.220049	0.728822
Sox9 regulatory INV	Di/telencephalon trajectory	G4	0.0600481	0.0611238	-0.025614	0.764413
Sox9 regulatory INV	Dorsal root ganglion neuron trajectory	G4	0.000124066	0.000530139	-2.09526	NA
Sox9 regulatory INV	Endocardium trajectory	G4	0.000669959	0.00111708	-0.737587	0.027989
Sox9 regulatory INV	Enteric neuron trajectory 1	G4	0.000992531	0.00198802	-1.00215	1.02533e-05
Sox9 regulatory INV	Enteric neuron trajectory 2	G4	0.000124066	0.00045756	-1.88285	NA
Sox9 regulatory INV	Epidermis trajectory	G4	0.00255577	0.00604295	-1.2415	1.21541e-09
Sox9 regulatory INV	Floor plate trajectory	G4	0.0014888	0.00226256	-0.603808	0.000693676
Sox9 regulatory INV	Foregut epithelial trajectory	G4	0.00240689	0.00243612	-0.0174132	0.582408
Sox9 regulatory INV	Ganglion neuron trajectory	G4	0.0109675	0.0122153	-0.155457	0.0638565
Sox9 regulatory INV	Germ cell trajectory	G4	4.96266e-05	0.000119912	-1.2728	NA
Sox9 regulatory INV	Inhibitory interneuron trajectory	G4	0.0259051	0.0291924	-0.172357	0.051469
Sox9 regulatory INV	Lateral plate & intermediate mesoderm trajectory	G4	0.0382125	0.0618685	-0.695162	1.17347e-14
Sox9 regulatory INV	Intermediate progenitor cell trajectory	G4	0.0291556	0.0284003	0.0378668	0.100357
Sox9 regulatory INV	Len epithelial trajectory	G4	0.000248133	0.00018618	0.414416	NA
Sox9 regulatory INV	Limb mesenchyme trajectory	G4	0.222923	0.118426	0.912555	6.63464e-06
Sox9 regulatory INV	Liver endothelial trajectory	G4	0.00230764	0.00323132	-0.48571	0.125602
Sox9 regulatory INV	Liver hepatocyte trajectory	G4	0.0125307	0.0173589	-0.470208	0.492
Sox9 regulatory INV	Lung epithelial trajectory	G4	0.00183618	0.00274221	-0.578628	0.0511195
Sox9 regulatory INV	Lymphatic endothelial trajectory	G4	0.000198506	0.000700541	-1.81928	8.7824e-06
Sox9 regulatory INV	Macrophage trajectory	G4	0.00367237	0.00550335	-0.5836	0.0675618
Sox9 regulatory INV	Megakaryocyte trajectory	G4	0.00141436	0.00124646	0.182312	0.0585001
Sox9 regulatory INV	Melanocyte trajectory	G4	0.000347386	0.000700541	-1.01193	NA
Sox9 regulatory INV	Mesencephalon/MHB trajectory	G4	0.0080395	0.0133324	-0.729755	0.00466981
Sox9 regulatory INV	Midgut/Hindgut epithelial trajectory	G4	0.00141436	0.00189651	-0.4232	0.24832
Sox9 regulatory INV	Motor neuron trajectory	G4	0.00481378	0.00460716	0.0632912	0.120106
Sox9 regulatory INV	Myoblast trajectory	G4	0.0318851	0.0399529	-0.32542	0.0221346
Sox9 regulatory INV	Myotube trajectory	G4	0.0157812	0.015942	-0.014625	0.694674
Sox9 regulatory INV	Neuron progenitor cell trajectory	G4	0.0112404	0.0168856	-0.587095	0.00273934
Sox9 regulatory INV	Olfactory ensheathing cell trajectory	G4	0.000124066	0.000362893	-1.54843	NA
Sox9 regulatory INV	Olfactory epithelial trajectory	G4	0.00307685	0.00365102	-0.246846	0.0149094
Sox9 regulatory INV	Olfactory sensory neuron trajectory	G4	0.00300241	0.00311772	-0.054373	0.662954
Sox9 regulatory INV	Osteoblast trajectory	G4	0.0198258	0.0331211	-0.740369	0.000289416
Sox9 regulatory INV	Pancreatic endocrine cell trajectory	G4	0.000595519	0.00064374	-0.112332	NA
Sox9 regulatory INV	Pre-epidermal keratinocyte trajectory	G4	0.0105208	0.0152415	-0.534756	3.14835e-05
Sox9 regulatory INV	Primitive erythroid trajectory	G4	0.000248133	0.00153993	-2.63368	0.0618088
Sox9 regulatory INV	Renal epithelial trajectory	G4	0.000694772	0.000650051	0.0959854	0.697166
Sox9 regulatory INV	Retina epithelial trajectory	G4	0.00022332	0.000930899	-2.05952	6.28842e-05
Sox9 regulatory INV	Retinal neuron trajectory	G4	0.00171212	0.00236669	-0.467091	0.0195136
Sox9 regulatory INV	Roof plate trajectory	G4	0.00320091	0.00356582	-0.155749	0.04602
Sox9 regulatory INV	Satellite glia trajectory	G4	0.00136473	0.00245505	-0.847136	0.0022543
Sox9 regulatory INV	Schwann cell and Enteric glia trajectory 1	G4	0.00669959	0.00801835	-0.259234	0.00506318
Sox9 regulatory INV	Schwann cell and Enteric glia trajectory 2	G4	0.000248133	0.00072263	-1.54214	0.0204441
Sox9 regulatory INV	Shisa6 positive neuron trajectory	G4	0.000397012	0.00103819	-1.38681	0.00617917
Sox9 regulatory INV	Spinal cord dorsal trajectory	G4	0.0159053	0.0229127	-0.526641	0.00102847
Sox9 regulatory INV	Spinal cord excitatory neuron trajectory	G4	0.018337	0.0217105	-0.243631	0.00378815
Sox9 regulatory INV	Spinal cord inhibitory neuron trajectory	G4	0.0237463	0.0270466	-0.187742	0.00200423
Sox9 regulatory INV	Thalamus excitatory neuron trajectory	G4	0.00669959	0.0076239	-0.186458	0.463325
Sox9 regulatory INV	Thymic epithelial trajectory	G4	0.00022332	0.00029347	-0.394103	NA
Sox9 regulatory INV	Venous and capillary endothelial trajectory	G4	0.00838689	0.0103661	-0.305667	0.00195281
Sox9 regulatory INV	White blood cell trajectory	G4	0.00255577	0.00373306	-0.546603	0.064438
Scn11a GOF	Aorta-Gonad-Mesonephros trajectory	C57BL/6	0.0012821	0.00107044	0.260308	0.00482182
Scn11a GOF	Arterial endothelial trajectory	C57BL/6	0.00183355	0.00200708	-0.130459	0.584233
Scn11a GOF	Auditory epithelial trajectory	C57BL/6	0.00330866	0.00196495	0.751751	0.127185
Scn11a GOF	Biliary epithelial trajectory	C57BL/6	0.00038601	0.000602123	-0.64142	NA
Scn11a GOF	Brain endothelial trajectory	C57BL/6	0.00170947	0.00279256	-0.708038	0.0372973
Scn11a GOF	Branchial arch epithelial trajectory	C57BL/6	0.00740312	0.010137	-0.453422	5.46295e-05
Scn11a GOF	Cajal-Retzius cell trajectory	C57BL/6	0.00442533	0.00403645	0.132696	0.382244
Scn11a GOF	Cardiomyocyte trajectory	C57BL/6	0.00130968	0.00144708	-0.143932	0.339143
Scn11a GOF	Chondrocyte trajectory	C57BL/6	0.0248701	0.02212	0.169061	0.0438765
Scn11a GOF	Connective tissue trajectory	C57BL/6	0.119663	0.149822	-0.324272	0.185393
Scn11a GOF	Definitive erythroid trajectory	C57BL/6	0.0128762	0.0294446	-1.1933	0.311936
Scn11a GOF	Di/mesencephalon excitatory neuron trajectory	C57BL/6	0.0755201	0.118135	-0.645505	4.52797e-05
Scn11a GOF	Di/mesencephalon inhibitory neuron trajectory	C57BL/6	0.0301226	0.0409072	-0.44151	0.731918
Scn11a GOF	Di/telencephalon trajectory	C57BL/6	0.076816	0.0585794	0.391013	0.0638077
Scn11a GOF	Dorsal root ganglion neuron trajectory	C57BL/6	0.000620373	0.000433628	0.516679	NA
Scn11a GOF	Endocardium trajectory	C57BL/6	0.00115803	0.000768141	0.59223	0.0215884
Scn11a GOF	Enteric neuron trajectory 1	C57BL/6	0.00115803	0.00186584	-0.688152	0.407356
Scn11a GOF	Enteric neuron trajectory 2	C57BL/6	0.000496298	0.000193274	1.36056	NA
Scn11a GOF	Epidermis trajectory	C57BL/6	0.00526628	0.00538937	-0.0333338	0.0642117
Scn11a GOF	Floor plate trajectory	C57BL/6	0.00457697	0.00166265	1.46091	1.54328e-05
Scn11a GOF	Foregut epithelial trajectory	C57BL/6	0.00137861	0.0023738	-0.783989	0.577394
Scn11a GOF	Ganglion neuron trajectory	C57BL/6	0.0144892	0.0132616	0.127722	0.722804
Scn11a GOF	Germ cell trajectory	C57BL/6	0.000220577	0.000128849	0.775597	NA
Scn11a GOF	Inhibitory interneuron trajectory	C57BL/6	0.0206929	0.0237504	-0.198817	0.450395
Scn11a GOF	Lateral plate & intermediate mesoderm trajectory	C57BL/6	0.0553097	0.0515373	0.101916	0.0962886
Scn11a GOF	Intermediate progenitor cell trajectory	C57BL/6	0.0129175	0.0238322	-0.883579	0.978266
Scn11a GOF	Len epithelial trajectory	C57BL/6	9.65025e-05	0.000131327	-0.444528	NA
Scn11a GOF	Limb mesenchyme trajectory	C57BL/6	0.168824	0.162221	0.0575578	0.390318
Scn11a GOF	Liver endothelial trajectory	C57BL/6	0.000896094	0.0024407	-1.44558	0.250666
Scn11a GOF	Liver hepatocyte trajectory	C57BL/6	0.0031708	0.0136456	-2.10552	0.000160015
Scn11a GOF	Lung epithelial trajectory	C57BL/6	0.00115803	0.00160318	-0.469267	0.593188
Scn11a GOF	Lymphatic endothelial trajectory	C57BL/6	0.000579015	0.000708672	-0.291517	0.52035
Scn11a GOF	Macrophage trajectory	C57BL/6	0.00318458	0.0046807	-0.555621	0.361106
Scn11a GOF	Megakaryocyte trajectory	C57BL/6	0.00162676	0.00126867	0.35868	0.560493
Scn11a GOF	Melanocyte trajectory	C57BL/6	0.000730662	0.000525309	0.476037	NA
Scn11a GOF	Mesencephalon/MHB trajectory	C57BL/6	0.0337483	0.0104195	1.69553	0.000289912
Scn11a GOF	Midgut/Hindgut epithelial trajectory	C57BL/6	0.000592801	0.00158832	-1.42188	0.929447
Scn11a GOF	Motor neuron trajectory	C57BL/6	0.00704468	0.00541167	0.380459	0.912028
Scn11a GOF	Myoblast trajectory	C57BL/6	0.0327006	0.0367146	-0.16704	0.281397
Scn11a GOF	Myotube trajectory	C57BL/6	0.00853358	0.0178555	-1.06515	0.0864082
Scn11a GOF	Neuron progenitor cell trajectory	C57BL/6	0.0368226	0.0135366	1.44372	0.0123136
Scn11a GOF	Olfactory ensheathing cell trajectory	C57BL/6	0.000744448	0.00023292	1.67634	NA
Scn11a GOF	Olfactory epithelial trajectory	C57BL/6	0.00330866	0.00316424	0.0643849	0.947041
Scn11a GOF	Olfactory sensory neuron trajectory	C57BL/6	0.00162676	0.00261911	-0.68708	0.0124518
Scn11a GOF	Osteoblast trajectory	C57BL/6	0.0552683	0.0324403	0.768666	0.00574799
Scn11a GOF	Pancreatic endocrine cell trajectory	C57BL/6	0.000703089	0.000493097	0.511838	NA
Scn11a GOF	Pre-epidermal keratinocyte trajectory	C57BL/6	0.0149717	0.0140793	0.0886624	0.0282881
Scn11a GOF	Primitive erythroid trajectory	C57BL/6	0.0171912	0.000783008	4.4565	0.0619638
Scn11a GOF	Renal epithelial trajectory	C57BL/6	0.000744448	0.000773096	-0.0544776	0.406168
Scn11a GOF	Retina epithelial trajectory	C57BL/6	0.000592801	0.000344424	0.783361	0.959333
Scn11a GOF	Retinal neuron trajectory	C57BL/6	0.0022747	0.00154619	0.556957	0.0633274
Scn11a GOF	Roof plate trajectory	C57BL/6	0.00483891	0.00320885	0.592628	0.369638
Scn11a GOF	Satellite glia trajectory	C57BL/6	0.00397039	0.00220035	0.851546	0.000587182
Scn11a GOF	Schwann cell and Enteric glia trajectory 1	C57BL/6	0.0071274	0.00809769	-0.184135	0.399784
Scn11a GOF	Schwann cell and Enteric glia trajectory 2	C57BL/6	0.00106153	0.000443539	1.25901	0.0439155
Scn11a GOF	Shisa6 positive neuron trajectory	C57BL/6	0.00175083	0.0008623	1.02178	0.00677225
Scn11a GOF	Spinal cord dorsal trajectory	C57BL/6	0.0441016	0.018641	1.24235	0.000331096
Scn11a GOF	Spinal cord excitatory neuron trajectory	C57BL/6	0.0214511	0.0208414	0.0416018	0.523477
Scn11a GOF	Spinal cord inhibitory neuron trajectory	C57BL/6	0.0243876	0.0242485	0.00825186	0.371569
Scn11a GOF	Thalamus excitatory neuron trajectory	C57BL/6	0.00318458	0.0078053	-1.29335	0.0173082
Scn11a GOF	Thymic epithelial trajectory	C57BL/6	0.000165433	0.00019823	-0.260928	NA
Scn11a GOF	Venous and capillary endothelial trajectory	C57BL/6	0.00934695	0.0127016	-0.442439	0.906642
Scn11a GOF	Visceral neuron trajectory	C57BL/6	2.75721e-05	7.92919e-05	-1.52396	NA
Scn11a GOF	White blood cell trajectory	C57BL/6	0.00164054	0.00318159	-0.955575	0.891595
Sox9 TAD boundary KI	Aorta-Gonad-Mesonephros trajectory	G4	0.00152695	0.00101128	0.594468	0.485873
Sox9 TAD boundary KI	Arterial endothelial trajectory	G4	0.00186288	0.00174832	0.0915673	0.174361
Sox9 TAD boundary KI	Auditory epithelial trajectory	G4	0.00200031	0.00205342	-0.0378058	0.00087974
Sox9 TAD boundary KI	Biliary epithelial trajectory	G4	0.000732936	0.000514211	0.511327	NA
Sox9 TAD boundary KI	Brain endothelial trajectory	G4	0.00267216	0.00241679	0.144915	0.982667
Sox9 TAD boundary KI	Branchial arch epithelial trajectory	G4	0.00997099	0.00999969	-0.00414713	0.0558238
Sox9 TAD boundary KI	Cajal-Retzius cell trajectory	G4	0.00531379	0.0053238	-0.00271526	0
Sox9 TAD boundary KI	Cardiomyocyte trajectory	G4	0.0019545	0.0013438	0.540474	0.53203
Sox9 TAD boundary KI	Chondrocyte trajectory	G4	0.0260956	0.0209798	0.314804	0.822407
Sox9 TAD boundary KI	Connective tissue trajectory	G4	0.151382	0.148473	0.027989	0.843167
Sox9 TAD boundary KI	Definitive erythroid trajectory	G4	0.0367232	0.0321039	0.193941	0.140626
Sox9 TAD boundary KI	Di/mesencephalon excitatory neuron trajectory	G4	0.0992365	0.11012	-0.150134	0.247326
Sox9 TAD boundary KI	Di/mesencephalon inhibitory neuron trajectory	G4	0.0418079	0.0418156	-0.000266908	0.328844
Sox9 TAD boundary KI	Di/telencephalon trajectory	G4	0.0567262	0.0619624	-0.127378	0.375825
Sox9 TAD boundary KI	Dorsal root ganglion neuron trajectory	G4	0.000503894	0.00047993	0.0702945	NA
Sox9 TAD boundary KI	Endocardium trajectory	G4	0.00161857	0.00094272	0.779816	0.148606
Sox9 TAD boundary KI	Enteric neuron trajectory 1	G4	0.00189342	0.00187173	0.0166225	0.992332
Sox9 TAD boundary KI	Enteric neuron trajectory 2	G4	0.000427546	0.000418225	0.0318009	NA
Sox9 TAD boundary KI	Epidermis trajectory	G4	0.00699343	0.0053478	0.387057	0.61944
Sox9 TAD boundary KI	Floor plate trajectory	G4	0.00267216	0.0020637	0.372775	0.214497
Sox9 TAD boundary KI	Foregut epithelial trajectory	G4	0.00239731	0.00244079	-0.0259293	0.115617
Sox9 TAD boundary KI	Ganglion neuron trajectory	G4	0.0102458	0.012485	-0.285163	0.0663083
Sox9 TAD boundary KI	Germ cell trajectory	G4	0.000106887	0.000113126	-0.0818558	NA
Sox9 TAD boundary KI	Inhibitory interneuron trajectory	G4	0.0308291	0.0283707	0.119891	0.464441
Sox9 TAD boundary KI	Lateral plate & intermediate mesoderm trajectory	G4	0.0656436	0.0577528	0.184765	0.226038
Sox9 TAD boundary KI	Intermediate progenitor cell trajectory	G4	0.0346923	0.0270921	0.356746	0.00283152
Sox9 TAD boundary KI	Len epithelial trajectory	G4	0.000152695	0.000202256	-0.405532	NA
Sox9 TAD boundary KI	Limb mesenchyme trajectory	G4	0.0992518	0.137168	-0.466774	0.839649
Sox9 TAD boundary KI	Liver endothelial trajectory	G4	0.00412277	0.00290358	0.505781	0.0411985
Sox9 TAD boundary KI	Liver hepatocyte trajectory	G4	0.0198351	0.0161359	0.297777	0.000269288
Sox9 TAD boundary KI	Lung epithelial trajectory	G4	0.0039548	0.0023448	0.754139	0.000834276
Sox9 TAD boundary KI	Lymphatic endothelial trajectory	G4	0.000794014	0.000610197	0.37989	0.673312
Sox9 TAD boundary KI	Macrophage trajectory	G4	0.00636738	0.00505641	0.332588	0.0768843
Sox9 TAD boundary KI	Megakaryocyte trajectory	G4	0.00143533	0.00122725	0.225956	0.187421
Sox9 TAD boundary KI	Melanocyte trajectory	G4	0.000656589	0.000661618	-0.0110089	NA
Sox9 TAD boundary KI	Mesencephalon/MHB trajectory	G4	0.0151321	0.0121971	0.311074	0.0734975
Sox9 TAD boundary KI	Midgut/Hindgut epithelial trajectory	G4	0.00238204	0.00172089	0.469042	0.0053888
Sox9 TAD boundary KI	Motor neuron trajectory	G4	0.00476409	0.00460048	0.0504166	0.489681
Sox9 TAD boundary KI	Myoblast trajectory	G4	0.0400519	0.0388161	0.0452168	0.0255166
Sox9 TAD boundary KI	Myotube trajectory	G4	0.0119408	0.0168181	-0.494123	0.534964
Sox9 TAD boundary KI	Neuron progenitor cell trajectory	G4	0.0154527	0.0164273	-0.0882353	0.00553642
Sox9 TAD boundary KI	Olfactory ensheathing cell trajectory	G4	0.000397007	0.000322239	0.301034	NA
Sox9 TAD boundary KI	Olfactory epithelial trajectory	G4	0.00413804	0.00346235	0.257193	0.313824
Sox9 TAD boundary KI	Olfactory sensory neuron trajectory	G4	0.00363414	0.00298585	0.283472	0.011461
Sox9 TAD boundary KI	Osteoblast trajectory	G4	0.0372271	0.0303625	0.294063	0.197993
Sox9 TAD boundary KI	Pancreatic endocrine cell trajectory	G4	0.000748206	0.000613625	0.286077	NA
Sox9 TAD boundary KI	Pre-epidermal keratinocyte trajectory	G4	0.0143991	0.0147784	-0.0375095	0.0335921
Sox9 TAD boundary KI	Primitive erythroid trajectory	G4	0.00209192	0.00123753	0.75736	0.413919
Sox9 TAD boundary KI	Renal epithelial trajectory	G4	0.000732936	0.000637622	0.200987	0.981267
Sox9 TAD boundary KI	Retina epithelial trajectory	G4	0.000977248	0.000822738	0.248293	0.461057
Sox9 TAD boundary KI	Retinal neuron trajectory	G4	0.00238204	0.00227281	0.0677205	0.760505
Sox9 TAD boundary KI	Roof plate trajectory	G4	0.00308444	0.00362347	-0.232365	0.0120361
Sox9 TAD boundary KI	Satellite glia trajectory	G4	0.00259582	0.00227281	0.191709	0.270311
Sox9 TAD boundary KI	Schwann cell and Enteric glia trajectory 1	G4	0.00774164	0.00789828	-0.0288997	0.903442
Sox9 TAD boundary KI	Schwann cell and Enteric glia trajectory 2	G4	0.000732936	0.000654762	0.162717	0.570653
Sox9 TAD boundary KI	Shisa6 positive neuron trajectory	G4	0.0010536	0.000946148	0.155183	0.212102
Sox9 TAD boundary KI	Spinal cord dorsal trajectory	G4	0.0238815	0.0217271	0.136396	0.0595175
Sox9 TAD boundary KI	Spinal cord excitatory neuron trajectory	G4	0.0215758	0.0212746	0.0202811	0.0504994
Sox9 TAD boundary KI	Spinal cord inhibitory neuron trajectory	G4	0.0253016	0.0269824	-0.09279	0.00969756
Sox9 TAD boundary KI	Thalamus excitatory neuron trajectory	G4	0.0084135	0.00731894	0.201072	0.28337
Sox9 TAD boundary KI	Thymic epithelial trajectory	G4	0.000244312	0.000294814	-0.271081	NA
Sox9 TAD boundary KI	Venous and capillary endothelial trajectory	G4	0.0100015	0.0101745	-0.0247409	0.480865
Sox9 TAD boundary KI	Visceral neuron trajectory	G4	0.000259582	0.000154263	0.750793	NA
Sox9 TAD boundary KI	White blood cell trajectory	G4	0.00606199	0.00304756	0.992139	5.50731e-06
Tbx3 TAD boundary KO	Aorta-Gonad-Mesonephros trajectory	FVB	0.00149028	0.00120937	0.301329	0.401634
Tbx3 TAD boundary KO	Arterial endothelial trajectory	FVB	0.002608	0.00272382	-0.0626921	0.638143
Tbx3 TAD boundary KO	Auditory epithelial trajectory	FVB	0.00256772	0.00274886	-0.098345	0.58235
Tbx3 TAD boundary KO	Biliary epithelial trajectory	FVB	0.000624308	0.000699339	-0.163735	NA
Tbx3 TAD boundary KO	Brain endothelial trajectory	FVB	0.00355453	0.00387374	-0.124071	0.364554
Tbx3 TAD boundary KO	Branchial arch epithelial trajectory	FVB	0.00670627	0.00793523	-0.242761	0.0111157
Tbx3 TAD boundary KO	Cajal-Retzius cell trajectory	FVB	0.00595106	0.0059436	0.0018104	0.28445
Tbx3 TAD boundary KO	Cardiomyocyte trajectory	FVB	0.00103716	0.00113271	-0.127145	0.913233
Tbx3 TAD boundary KO	Chondrocyte trajectory	FVB	0.0256872	0.0257989	-0.00625652	0.322966
Tbx3 TAD boundary KO	Connective tissue trajectory	FVB	0.149753	0.161852	-0.112091	0.2193
Tbx3 TAD boundary KO	Definitive erythroid trajectory	FVB	0.0265633	0.0313263	-0.237942	0.244357
Tbx3 TAD boundary KO	Di/mesencephalon excitatory neuron trajectory	FVB	0.0911389	0.0986835	-0.114742	0.172068
Tbx3 TAD boundary KO	Di/mesencephalon inhibitory neuron trajectory	FVB	0.0384151	0.039515	-0.0407282	0.56921
Tbx3 TAD boundary KO	Di/telencephalon trajectory	FVB	0.0676568	0.0649306	0.0593377	0.377645
Tbx3 TAD boundary KO	Dorsal root ganglion neuron trajectory	FVB	0.000352432	0.000505339	-0.519907	NA
Tbx3 TAD boundary KO	Endocardium trajectory	FVB	0.00117813	0.00110611	0.0909984	0.369872
Tbx3 TAD boundary KO	Enteric neuron trajectory 1	FVB	0.00180244	0.0020151	-0.160901	0.0252409
Tbx3 TAD boundary KO	Enteric neuron trajectory 2	FVB	0.000493404	0.00041929	0.234821	NA
Tbx3 TAD boundary KO	Epidermis trajectory	FVB	0.00549794	0.00524113	0.0690118	0.781283
Tbx3 TAD boundary KO	Floor plate trajectory	FVB	0.00407814	0.00294129	0.471461	0.0235547
Tbx3 TAD boundary KO	Foregut epithelial trajectory	FVB	0.00119827	0.00194	-0.695107	0.00156573
Tbx3 TAD boundary KO	Ganglion neuron trajectory	FVB	0.00967677	0.00906012	0.0949959	0.532861
Tbx3 TAD boundary KO	Germ cell trajectory	FVB	0.000281945	0.000234678	0.264736	NA
Tbx3 TAD boundary KO	Inhibitory interneuron trajectory	FVB	0.0316685	0.0333571	-0.0749431	0.944504
Tbx3 TAD boundary KO	Lateral plate & intermediate mesoderm trajectory	FVB	0.0594905	0.0594422	0.0011702	0.840207
Tbx3 TAD boundary KO	Intermediate progenitor cell trajectory	FVB	0.0280435	0.0344726	-0.297782	0.301154
Tbx3 TAD boundary KO	Len epithelial trajectory	FVB	0.000251737	0.000251887	-0.000860609	NA
Tbx3 TAD boundary KO	Limb mesenchyme trajectory	FVB	0.103635	0.0855572	0.276552	0.636406
Tbx3 TAD boundary KO	Liver endothelial trajectory	FVB	0.00209445	0.00235929	-0.171781	0.420751
Tbx3 TAD boundary KO	Liver hepatocyte trajectory	FVB	0.012748	0.0157359	-0.303794	0.0394171
Tbx3 TAD boundary KO	Lung epithelial trajectory	FVB	0.00208438	0.00233426	-0.163345	0.383524
Tbx3 TAD boundary KO	Lymphatic endothelial trajectory	FVB	0.00153056	0.00151132	0.0182482	0.223473
Tbx3 TAD boundary KO	Macrophage trajectory	FVB	0.00598127	0.006402	-0.0980712	0.92301
Tbx3 TAD boundary KO	Megakaryocyte trajectory	FVB	0.00143994	0.00179294	-0.31632	0.813746
Tbx3 TAD boundary KO	Melanocyte trajectory	FVB	0.000855906	0.000827629	0.0484671	NA
Tbx3 TAD boundary KO	Mesencephalon/MHB trajectory	FVB	0.015356	0.012233	0.328025	0.000233375
Tbx3 TAD boundary KO	Midgut/Hindgut epithelial trajectory	FVB	0.00154063	0.00195877	-0.346431	0.163079
Tbx3 TAD boundary KO	Motor neuron trajectory	FVB	0.00519585	0.00468573	0.149087	0.816574
Tbx3 TAD boundary KO	Myoblast trajectory	FVB	0.0391803	0.0415504	-0.0847335	0.0802901
Tbx3 TAD boundary KO	Myotube trajectory	FVB	0.012325	0.0147424	-0.258383	0.365357
Tbx3 TAD boundary KO	Neuron progenitor cell trajectory	FVB	0.0219414	0.0155028	0.501127	1.34239e-06
Tbx3 TAD boundary KO	Olfactory ensheathing cell trajectory	FVB	0.000624308	0.000505339	0.305006	NA
Tbx3 TAD boundary KO	Olfactory epithelial trajectory	FVB	0.00445071	0.00406618	0.130362	0.997388
Tbx3 TAD boundary KO	Olfactory sensory neuron trajectory	FVB	0.00285973	0.00290844	-0.0243639	0.372084
Tbx3 TAD boundary KO	Osteoblast trajectory	FVB	0.0396838	0.0367912	0.109191	0.227533
Tbx3 TAD boundary KO	Pancreatic endocrine cell trajectory	FVB	0.000745141	0.000735323	0.0191365	NA
Tbx3 TAD boundary KO	Pre-epidermal keratinocyte trajectory	FVB	0.0141073	0.0143779	-0.0274078	0.851335
Tbx3 TAD boundary KO	Primitive erythroid trajectory	FVB	0.0025073	0.00143779	0.802281	0.263894
Tbx3 TAD boundary KO	Renal epithelial trajectory	FVB	0.000624308	0.000926194	-0.569057	0.300284
Tbx3 TAD boundary KO	Retina epithelial trajectory	FVB	0.000906253	0.00118903	-0.391802	0.113872
Tbx3 TAD boundary KO	Retinal neuron trajectory	FVB	0.00246702	0.0026675	-0.112718	0.843731
Tbx3 TAD boundary KO	Roof plate trajectory	FVB	0.00440036	0.00411937	0.0951977	0.0758979
Tbx3 TAD boundary KO	Satellite glia trajectory	FVB	0.00423925	0.00338561	0.324392	0.00758702
Tbx3 TAD boundary KO	Schwann cell and Enteric glia trajectory 1	FVB	0.00941496	0.0100239	-0.0904106	0.316357
Tbx3 TAD boundary KO	Schwann cell and Enteric glia trajectory 2	FVB	0.000956601	0.000991904	-0.0522833	0.629974
Tbx3 TAD boundary KO	Shisa6 positive neuron trajectory	FVB	0.00112778	0.000908984	0.311161	0.778439
Tbx3 TAD boundary KO	Spinal cord dorsal trajectory	FVB	0.0307824	0.026032	0.24182	0.000221446
Tbx3 TAD boundary KO	Spinal cord excitatory neuron trajectory	FVB	0.0306213	0.0278844	0.135078	0.0246133
Tbx3 TAD boundary KO	Spinal cord inhibitory neuron trajectory	FVB	0.0338536	0.0302499	0.162377	0.0194851
Tbx3 TAD boundary KO	Thalamus excitatory neuron trajectory	FVB	0.0086094	0.00936989	-0.122119	0.470438
Tbx3 TAD boundary KO	Thymic epithelial trajectory	FVB	0.000181251	0.0003395	-0.905426	NA
Tbx3 TAD boundary KO	Venous and capillary endothelial trajectory	FVB	0.00963649	0.0101647	-0.0769828	0.036121
Tbx3 TAD boundary KO	Visceral neuron trajectory	FVB	0.000281945	0.000359839	-0.351935	NA
Tbx3 TAD boundary KO	White blood cell trajectory	FVB	0.00324237	0.00401142	-0.307064	0.0841618
Tbx5 TAD boundary KO	Aorta-Gonad-Mesonephros trajectory	FVB	0.00104977	0.00127807	-0.283894	0.715252
Tbx5 TAD boundary KO	Arterial endothelial trajectory	FVB	0.00290936	0.00267674	0.120224	0.888217
Tbx5 TAD boundary KO	Auditory epithelial trajectory	FVB	0.00302933	0.00267674	0.178523	0.0329101
Tbx5 TAD boundary KO	Biliary epithelial trajectory	FVB	0.000759833	0.000678191	0.16399	NA
Tbx5 TAD boundary KO	Brain endothelial trajectory	FVB	0.00401912	0.00380132	0.080379	0.964919
Tbx5 TAD boundary KO	Branchial arch epithelial trajectory	FVB	0.00711843	0.00787203	-0.145176	0.0428888
Tbx5 TAD boundary KO	Cajal-Retzius cell trajectory	FVB	0.0059087	0.00595023	-0.010104	0.230977
Tbx5 TAD boundary KO	Cardiomyocyte trajectory	FVB	0.000869809	0.00115903	-0.414152	0.157216
Tbx5 TAD boundary KO	Chondrocyte trajectory	FVB	0.0234648	0.0261472	-0.156154	0.396634
Tbx5 TAD boundary KO	Connective tissue trajectory	FVB	0.149907	0.161842	-0.110516	0.0354376
Tbx5 TAD boundary KO	Definitive erythroid trajectory	FVB	0.0426306	0.0288145	0.565094	0.0645862
Tbx5 TAD boundary KO	Di/mesencephalon excitatory neuron trajectory	FVB	0.105867	0.0963846	0.135374	0.539168
Tbx5 TAD boundary KO	Di/mesencephalon inhibitory neuron trajectory	FVB	0.0389914	0.0394259	-0.0159882	0.582545
Tbx5 TAD boundary KO	Di/telencephalon trajectory	FVB	0.0694747	0.0646427	0.104	0.0611908
Tbx5 TAD boundary KO	Dorsal root ganglion neuron trajectory	FVB	0.000559877	0.000473011	0.243236	NA
Tbx5 TAD boundary KO	Endocardium trajectory	FVB	0.00101978	0.00113084	-0.149144	0.926359
Tbx5 TAD boundary KO	Enteric neuron trajectory 1	FVB	0.00209954	0.00196879	0.0927622	0.116707
Tbx5 TAD boundary KO	Enteric neuron trajectory 2	FVB	0.00049989	0.000418192	0.257446	NA
Tbx5 TAD boundary KO	Epidermis trajectory	FVB	0.00507888	0.00530649	-0.0632478	0.672813
Tbx5 TAD boundary KO	Floor plate trajectory	FVB	0.0027194	0.00315288	-0.213383	0.155578
Tbx5 TAD boundary KO	Foregut epithelial trajectory	FVB	0.00233949	0.00176204	0.408941	0.972192
Tbx5 TAD boundary KO	Ganglion neuron trajectory	FVB	0.00887805	0.00918456	-0.0489679	0.879755
Tbx5 TAD boundary KO	Germ cell trajectory	FVB	0.00040991	0.000214578	0.933806	NA
Tbx5 TAD boundary KO	Inhibitory interneuron trajectory	FVB	0.0355322	0.0327537	0.11747	0.336716
Tbx5 TAD boundary KO	Lateral plate & intermediate mesoderm trajectory	FVB	0.0558677	0.0600097	-0.103182	0.115006
Tbx5 TAD boundary KO	Intermediate progenitor cell trajectory	FVB	0.040881	0.0324686	0.332386	0.114265
Tbx5 TAD boundary KO	Len epithelial trajectory	FVB	0.000249945	0.000252168	-0.012775	NA
Tbx5 TAD boundary KO	Limb mesenchyme trajectory	FVB	0.0724041	0.0904297	-0.320725	0.00295794
Tbx5 TAD boundary KO	Liver endothelial trajectory	FVB	0.00299934	0.00221783	0.435499	0.122804
Tbx5 TAD boundary KO	Liver hepatocyte trajectory	FVB	0.0189958	0.0147604	0.363946	0.173833
Tbx5 TAD boundary KO	Lung epithelial trajectory	FVB	0.00189958	0.00236349	-0.315236	0.0730329
Tbx5 TAD boundary KO	Lymphatic endothelial trajectory	FVB	0.00142969	0.0015271	-0.0951014	0.989288
Tbx5 TAD boundary KO	Macrophage trajectory	FVB	0.00694847	0.00625095	0.15262	0.239383
Tbx5 TAD boundary KO	Megakaryocyte trajectory	FVB	0.0022895	0.00166024	0.463641	0.0116434
Tbx5 TAD boundary KO	Melanocyte trajectory	FVB	0.000719842	0.000848914	-0.237938	NA
Tbx5 TAD boundary KO	Mesencephalon/MHB trajectory	FVB	0.0115475	0.0128261	-0.151509	0.0334792
Tbx5 TAD boundary KO	Midgut/Hindgut epithelial trajectory	FVB	0.00218952	0.00185759	0.237184	0.683281
Tbx5 TAD boundary KO	Motor neuron trajectory	FVB	0.00457899	0.0047818	-0.0625224	0.974652
Tbx5 TAD boundary KO	Myoblast trajectory	FVB	0.0434204	0.0408888	0.0866681	0.309874
Tbx5 TAD boundary KO	Myotube trajectory	FVB	0.0147268	0.0143689	0.0354922	0.643577
Tbx5 TAD boundary KO	Neuron progenitor cell trajectory	FVB	0.0143468	0.0166854	-0.217851	0.306995
Tbx5 TAD boundary KO	Olfactory ensheathing cell trajectory	FVB	0.000599868	0.000509035	0.23688	NA
Tbx5 TAD boundary KO	Olfactory epithelial trajectory	FVB	0.00432905	0.00408481	0.0837807	0.997617
Tbx5 TAD boundary KO	Olfactory sensory neuron trajectory	FVB	0.00278939	0.00291951	-0.0657792	0.393981
Tbx5 TAD boundary KO	Osteoblast trajectory	FVB	0.027274	0.0387321	-0.506003	0.0844042
Tbx5 TAD boundary KO	Pancreatic endocrine cell trajectory	FVB	0.000769831	0.000731444	0.0737935	NA
Tbx5 TAD boundary KO	Pre-epidermal keratinocyte trajectory	FVB	0.0142869	0.0143501	-0.00637099	0.834899
Tbx5 TAD boundary KO	Primitive erythroid trajectory	FVB	0.000879806	0.00169156	-0.943098	0.293222
Tbx5 TAD boundary KO	Renal epithelial trajectory	FVB	0.00106976	0.000856745	0.320356	0.110696
Tbx5 TAD boundary KO	Retina epithelial trajectory	FVB	0.00142969	0.00110735	0.368591	0.122632
Tbx5 TAD boundary KO	Retinal neuron trajectory	FVB	0.00294935	0.00259216	0.186241	0.0986088
Tbx5 TAD boundary KO	Roof plate trajectory	FVB	0.00464898	0.00408011	0.188305	0.00561673
Tbx5 TAD boundary KO	Satellite glia trajectory	FVB	0.00350923	0.00349903	0.00419941	0.570486
Tbx5 TAD boundary KO	Schwann cell and Enteric glia trajectory 1	FVB	0.0102377	0.00989564	0.0490334	0.611295
Tbx5 TAD boundary KO	Schwann cell and Enteric glia trajectory 2	FVB	0.000949791	0.00099301	-0.0641978	0.275193
Tbx5 TAD boundary KO	Shisa6 positive neuron trajectory	FVB	0.00101978	0.000925661	0.139697	0.925522
Tbx5 TAD boundary KO	Spinal cord dorsal trajectory	FVB	0.0267341	0.0266609	0.00395647	0.0528876
Tbx5 TAD boundary KO	Spinal cord excitatory neuron trajectory	FVB	0.0286137	0.0281958	0.021224	0.0518314
Tbx5 TAD boundary KO	Spinal cord inhibitory neuron trajectory	FVB	0.0313431	0.0306392	0.0327691	0.0972316
Tbx5 TAD boundary KO	Thalamus excitatory neuron trajectory	FVB	0.0111675	0.00896998	0.316135	0.0727189
Tbx5 TAD boundary KO	Thymic epithelial trajectory	FVB	0.000439903	0.000299156	0.556288	NA
Tbx5 TAD boundary KO	Venous and capillary endothelial trajectory	FVB	0.00899802	0.0102653	-0.190093	0.0018852
Tbx5 TAD boundary KO	Visceral neuron trajectory	FVB	0.000449901	0.000333614	0.431429	NA
Tbx5 TAD boundary KO	White blood cell trajectory	FVB	0.00487893	0.0037559	0.377407	0.18094
Ttc21b KO	Aorta-Gonad-Mesonephros trajectory	C57BL/6	0.00100897	0.00111975	-0.150296	0.00111056
Ttc21b KO	Arterial endothelial trajectory	C57BL/6	0.00381773	0.00164611	1.21365	0.00116597
Ttc21b KO	Auditory epithelial trajectory	C57BL/6	0.00186796	0.00222461	-0.252089	0.105841
Ttc21b KO	Biliary epithelial trajectory	C57BL/6	0.000927163	0.000504013	0.879361	NA
Ttc21b KO	Brain endothelial trajectory	C57BL/6	0.00441766	0.00230158	0.940658	6.7088e-06
Ttc21b KO	Branchial arch epithelial trajectory	C57BL/6	0.00962614	0.00973764	-0.0166155	0.0195055
Ttc21b KO	Cajal-Retzius cell trajectory	C57BL/6	0.00304055	0.00428784	-0.495918	0.934549
Ttc21b KO	Cardiomyocyte trajectory	C57BL/6	0.00194977	0.00133079	0.551016	0.261065
Ttc21b KO	Chondrocyte trajectory	C57BL/6	0.0246789	0.0221493	0.156018	0.0690335
Ttc21b KO	Connective tissue trajectory	C57BL/6	0.195863	0.136007	0.526169	0.000191914
Ttc21b KO	Definitive erythroid trajectory	C57BL/6	0.0355731	0.0253447	0.489103	0.658724
Ttc21b KO	Di/mesencephalon excitatory neuron trajectory	C57BL/6	0.0981702	0.114096	-0.216888	0.0288813
Ttc21b KO	Di/mesencephalon inhibitory neuron trajectory	C57BL/6	0.0386818	0.0393702	-0.0254478	0.0519166
Ttc21b KO	Di/telencephalon trajectory	C57BL/6	0.0429222	0.0647148	-0.592372	0.316968
Ttc21b KO	Dorsal root ganglion neuron trajectory	C57BL/6	0.000368138	0.000479185	-0.380336	NA
Ttc21b KO	Endocardium trajectory	C57BL/6	0.00109078	0.000779607	0.484541	0.031611
Ttc21b KO	Enteric neuron trajectory 1	C57BL/6	0.00222246	0.00167342	0.409357	0.164769
Ttc21b KO	Enteric neuron trajectory 2	C57BL/6	0.000272695	0.000233386	0.224573	NA
Ttc21b KO	Epidermis trajectory	C57BL/6	0.00789452	0.00491103	0.684827	2.31271e-06
Ttc21b KO	Floor plate trajectory	C57BL/6	0.00134984	0.00224447	-0.733588	0.139874
Ttc21b KO	Foregut epithelial trajectory	C57BL/6	0.00261787	0.00215013	0.283973	0.0822915
Ttc21b KO	Ganglion neuron trajectory	C57BL/6	0.00972158	0.0141273	-0.539221	0.0035639
Ttc21b KO	Germ cell trajectory	C57BL/6	0.000109078	0.00014897	-0.449657	NA
Ttc21b KO	Inhibitory interneuron trajectory	C57BL/6	0.0271604	0.0225788	0.266537	0.0180318
Ttc21b KO	Lateral plate & intermediate mesoderm trajectory	C57BL/6	0.0559434	0.0514143	0.121797	0.154207
Ttc21b KO	Intermediate progenitor cell trajectory	C57BL/6	0.00658559	0.025007	-1.92495	0.175069
Ttc21b KO	Len epithelial trajectory	C57BL/6	2.72695e-05	0.000144004	-2.40075	NA
Ttc21b KO	Limb mesenchyme trajectory	C57BL/6	0.117941	0.171474	-0.539928	0.0479015
Ttc21b KO	Liver endothelial trajectory	C57BL/6	0.00293147	0.00207316	0.499794	0.230677
Ttc21b KO	Liver hepatocyte trajectory	C57BL/6	0.0149301	0.0115253	0.373418	0.352162
Ttc21b KO	Lung epithelial trajectory	C57BL/6	0.00164981	0.00151452	0.123432	0.761359
Ttc21b KO	Lymphatic endothelial trajectory	C57BL/6	0.00115895	0.000603326	0.941812	0.0142604
Ttc21b KO	Macrophage trajectory	C57BL/6	0.0057675	0.00421335	0.452977	0.00452571
Ttc21b KO	Megakaryocyte trajectory	C57BL/6	0.00158163	0.00127617	0.30959	0.391398
Ttc21b KO	Melanocyte trajectory	C57BL/6	0.00028633	0.000605809	-1.08119	NA
Ttc21b KO	Mesencephalon/MHB trajectory	C57BL/6	0.0106078	0.0145866	-0.459513	0.837914
Ttc21b KO	Midgut/Hindgut epithelial trajectory	C57BL/6	0.0021952	0.00129852	0.757484	0.00620443
Ttc21b KO	Motor neuron trajectory	C57BL/6	0.00443129	0.0058843	-0.409141	0.0201876
Ttc21b KO	Myoblast trajectory	C57BL/6	0.0392817	0.0355243	0.145054	0.854211
Ttc21b KO	Myotube trajectory	C57BL/6	0.0212157	0.0155648	0.446841	0.730395
Ttc21b KO	Neuron progenitor cell trajectory	C57BL/6	0.0120122	0.0180079	-0.58413	0.337427
Ttc21b KO	Olfactory ensheathing cell trajectory	C57BL/6	0.00025906	0.000320284	-0.306066	NA
Ttc21b KO	Olfactory epithelial trajectory	C57BL/6	0.00336778	0.00315319	0.0949884	0.525255
Ttc21b KO	Olfactory sensory neuron trajectory	C57BL/6	0.00230427	0.00249772	-0.116301	0.148556
Ttc21b KO	Osteoblast trajectory	C57BL/6	0.0428949	0.0346478	0.308042	0.0372426
Ttc21b KO	Pancreatic endocrine cell trajectory	C57BL/6	0.000436312	0.000541256	-0.31095	NA
Ttc21b KO	Pre-epidermal keratinocyte trajectory	C57BL/6	0.0201931	0.0131267	0.621356	1.71345e-08
Ttc21b KO	Primitive erythroid trajectory	C57BL/6	0.000995337	0.00369941	-1.89404	0.917122
Ttc21b KO	Renal epithelial trajectory	C57BL/6	0.000913528	0.000742365	0.299321	0.464431
Ttc21b KO	Retina epithelial trajectory	C57BL/6	0.000136348	0.000427046	-1.6471	0.96715
Ttc21b KO	Retinal neuron trajectory	C57BL/6	1.36348e-05	0.00195647	-7.16482	0.0281281
Ttc21b KO	Roof plate trajectory	C57BL/6	0.00312236	0.00351816	-0.172186	0.159336
Ttc21b KO	Satellite glia trajectory	C57BL/6	0.00249516	0.00246545	0.0172839	0.0850715
Ttc21b KO	Schwann cell and Enteric glia trajectory 1	C57BL/6	0.00875351	0.00780352	0.165737	0.0391434
Ttc21b KO	Schwann cell and Enteric glia trajectory 2	C57BL/6	0.000586294	0.000528842	0.148789	0.655162
Ttc21b KO	Shisa6 positive neuron trajectory	C57BL/6	0.000954433	0.00100554	-0.0752611	0.663389
Ttc21b KO	Spinal cord dorsal trajectory	C57BL/6	0.0203021	0.0229239	-0.175222	0.907445
Ttc21b KO	Spinal cord excitatory neuron trajectory	C57BL/6	0.021911	0.0207564	0.078101	0.647694
Ttc21b KO	Spinal cord inhibitory neuron trajectory	C57BL/6	0.0250607	0.0241256	0.0548598	0.841675
Ttc21b KO	Thalamus excitatory neuron trajectory	C57BL/6	0.0105942	0.00646528	0.712491	0.00644792
Ttc21b KO	Thymic epithelial trajectory	C57BL/6	0.000299965	0.000173798	0.787383	NA
Ttc21b KO	Venous and capillary endothelial trajectory	C57BL/6	0.016539	0.0113986	0.537005	0.000629371
Ttc21b KO	White blood cell trajectory	C57BL/6	0.00396771	0.0027609	0.523168	0.0111947
Twist1 TAD boundary KO	Aorta-Gonad-Mesonephros trajectory	FVB	0.00129346	0.00124268	0.0577799	0.798049
Twist1 TAD boundary KO	Arterial endothelial trajectory	FVB	0.00244834	0.00273331	-0.158845	0.629539
Twist1 TAD boundary KO	Auditory epithelial trajectory	FVB	0.00307967	0.00269025	0.195035	0.0554055
Twist1 TAD boundary KO	Biliary epithelial trajectory	FVB	0.000662129	0.000691864	-0.0633751	NA
Twist1 TAD boundary KO	Brain endothelial trajectory	FVB	0.003711	0.00384237	-0.0501862	0.862947
Twist1 TAD boundary KO	Branchial arch epithelial trajectory	FVB	0.00742201	0.00780351	-0.0723139	0.519154
Twist1 TAD boundary KO	Cajal-Retzius cell trajectory	FVB	0.00611315	0.00592835	0.0442842	0.403642
Twist1 TAD boundary KO	Cardiomyocyte trajectory	FVB	0.000970096	0.0011343	-0.225603	0.435476
Twist1 TAD boundary KO	Chondrocyte trajectory	FVB	0.0238521	0.0259701	-0.12274	0.0728645
Twist1 TAD boundary KO	Connective tissue trajectory	FVB	0.152705	0.16095	-0.075864	0.0750142
Twist1 TAD boundary KO	Definitive erythroid trajectory	FVB	0.0284716	0.0308993	-0.118052	0.931636
Twist1 TAD boundary KO	Di/mesencephalon excitatory neuron trajectory	FVB	0.0992116	0.0975201	0.0248088	0.838445
Twist1 TAD boundary KO	Di/mesencephalon inhibitory neuron trajectory	FVB	0.0401897	0.0392878	0.0327459	0.545884
Twist1 TAD boundary KO	Di/telencephalon trajectory	FVB	0.0688922	0.0649506	0.0849994	0.13816
Twist1 TAD boundary KO	Dorsal root ganglion neuron trajectory	FVB	0.000508146	0.000482523	0.0746445	NA
Twist1 TAD boundary KO	Endocardium trajectory	FVB	0.00117028	0.00111055	0.0755794	0.646457
Twist1 TAD boundary KO	Enteric neuron trajectory 1	FVB	0.00192479	0.00199245	-0.0498383	0.389855
Twist1 TAD boundary KO	Enteric neuron trajectory 2	FVB	0.000431154	0.000429074	0.00697557	NA
Twist1 TAD boundary KO	Epidermis trajectory	FVB	0.0046349	0.00533745	-0.20361	0.716033
Twist1 TAD boundary KO	Floor plate trajectory	FVB	0.00271011	0.0031312	-0.208365	0.541761
Twist1 TAD boundary KO	Foregut epithelial trajectory	FVB	0.00141665	0.0018811	-0.409093	0.129596
Twist1 TAD boundary KO	Ganglion neuron trajectory	FVB	0.00886945	0.00916942	-0.0479857	0.873904
Twist1 TAD boundary KO	Germ cell trajectory	FVB	0.00027717	0.00023755	0.222543	NA
Twist1 TAD boundary KO	Inhibitory interneuron trajectory	FVB	0.0335068	0.0330937	0.0179002	0.922138
Twist1 TAD boundary KO	Lateral plate & intermediate mesoderm trajectory	FVB	0.0612239	0.0592776	0.0466075	0.890595
Twist1 TAD boundary KO	Intermediate progenitor cell trajectory	FVB	0.0317668	0.0337855	-0.0888849	0.803487
Twist1 TAD boundary KO	Len epithelial trajectory	FVB	0.000230975	0.000253881	-0.136416	NA
Twist1 TAD boundary KO	Limb mesenchyme trajectory	FVB	0.0905885	0.0877375	0.0461342	0.502031
Twist1 TAD boundary KO	Liver endothelial trajectory	FVB	0.0018786	0.00236659	-0.333152	0.209619
Twist1 TAD boundary KO	Liver hepatocyte trajectory	FVB	0.0147516	0.0153903	-0.0611435	0.609259
Twist1 TAD boundary KO	Lung epithelial trajectory	FVB	0.00192479	0.0023369	-0.279889	0.477769
Twist1 TAD boundary KO	Lymphatic endothelial trajectory	FVB	0.00149364	0.00151586	-0.021308	0.662046
Twist1 TAD boundary KO	Macrophage trajectory	FVB	0.00528164	0.00644799	-0.287865	0.160466
Twist1 TAD boundary KO	Megakaryocyte trajectory	FVB	0.00164762	0.0017549	-0.091001	0.239445
Twist1 TAD boundary KO	Melanocyte trajectory	FVB	0.000708324	0.000843302	-0.251639	NA
Twist1 TAD boundary KO	Mesencephalon/MHB trajectory	FVB	0.0164146	0.0122902	0.417472	2.72911e-07
Twist1 TAD boundary KO	Midgut/Hindgut epithelial trajectory	FVB	0.00127806	0.00196276	-0.618921	0.114571
Twist1 TAD boundary KO	Motor neuron trajectory	FVB	0.0047273	0.00475693	-0.00901726	0.699764
Twist1 TAD boundary KO	Myoblast trajectory	FVB	0.0395738	0.0413916	-0.0647922	0.120098
Twist1 TAD boundary KO	Myotube trajectory	FVB	0.0123649	0.0146153	-0.241226	0.908079
Twist1 TAD boundary KO	Neuron progenitor cell trajectory	FVB	0.0199101	0.0160272	0.312977	0.000292824
Twist1 TAD boundary KO	Olfactory ensheathing cell trajectory	FVB	0.000446552	0.000528548	-0.243206	NA
Twist1 TAD boundary KO	Olfactory epithelial trajectory	FVB	0.00391118	0.00413782	-0.0812663	0.999919
Twist1 TAD boundary KO	Olfactory sensory neuron trajectory	FVB	0.0027871	0.00291295	-0.0637171	0.845428
Twist1 TAD boundary KO	Osteoblast trajectory	FVB	0.0354624	0.0373458	-0.0746552	0.814708
Twist1 TAD boundary KO	Pancreatic endocrine cell trajectory	FVB	0.000723723	0.000737889	-0.0279669	NA
Twist1 TAD boundary KO	Pre-epidermal keratinocyte trajectory	FVB	0.0138123	0.0143925	-0.0593659	0.356684
Twist1 TAD boundary KO	Primitive erythroid trajectory	FVB	0.000970096	0.00164058	-0.758004	0.671906
Twist1 TAD boundary KO	Renal epithelial trajectory	FVB	0.000816113	0.000892296	-0.128754	0.187544
Twist1 TAD boundary KO	Retina epithelial trajectory	FVB	0.00155523	0.00111203	0.483936	0.0568989
Twist1 TAD boundary KO	Retinal neuron trajectory	FVB	0.0027871	0.00262641	0.0856739	0.21055
Twist1 TAD boundary KO	Roof plate trajectory	FVB	0.00414216	0.00415861	-0.00571757	0.0251399
Twist1 TAD boundary KO	Satellite glia trajectory	FVB	0.00357242	0.00349347	0.0322417	0.385655
Twist1 TAD boundary KO	Schwann cell and Enteric glia trajectory 1	FVB	0.00960857	0.00997412	-0.0538675	0.589576
Twist1 TAD boundary KO	Schwann cell and Enteric glia trajectory 2	FVB	0.000923901	0.000993255	-0.104425	0.925706
Twist1 TAD boundary KO	Shisa6 positive neuron trajectory	FVB	0.000893105	0.000942776	-0.0780855	0.323416
Twist1 TAD boundary KO	Spinal cord dorsal trajectory	FVB	0.0300884	0.0263413	0.19188	1.38032e-05
Twist1 TAD boundary KO	Spinal cord excitatory neuron trajectory	FVB	0.0310585	0.0279819	0.150494	0.0137546
Twist1 TAD boundary KO	Spinal cord inhibitory neuron trajectory	FVB	0.0349389	0.0303292	0.204127	0.0132655
Twist1 TAD boundary KO	Thalamus excitatory neuron trajectory	FVB	0.00799175	0.00939064	-0.232713	0.0344326
Twist1 TAD boundary KO	Thymic epithelial trajectory	FVB	0.00027717	0.000322177	-0.21708	NA
Twist1 TAD boundary KO	Venous and capillary endothelial trajectory	FVB	0.00865388	0.0102325	-0.241734	0.00219416
Twist1 TAD boundary KO	Visceral neuron trajectory	FVB	0.000384959	0.000345932	0.154216	NA
Twist1 TAD boundary KO	White blood cell trajectory	FVB	0.00395738	0.00390324	0.0198725	0.830361
Fat1 TAD KO	Aorta-Gonad-Mesonephros trajectory	G4	0.00116217	0.00109089	0.0913184	0.590945
Fat1 TAD KO	Arterial endothelial trajectory	G4	0.00189687	0.0017355	0.128271	0.22671
Fat1 TAD KO	Auditory epithelial trajectory	G4	0.00192359	0.00207552	-0.10967	0.00241679
Fat1 TAD KO	Biliary epithelial trajectory	G4	0.000587764	0.000545444	0.107807	NA
Fat1 TAD KO	Brain endothelial trajectory	G4	0.00227091	0.00251471	-0.147123	0.0709607
Fat1 TAD KO	Branchial arch epithelial trajectory	G4	0.0119957	0.0094638	0.342029	0.00111398
Fat1 TAD KO	Cajal-Retzius cell trajectory	G4	0.0049292	0.0054261	-0.138562	0
Fat1 TAD KO	Cardiomyocyte trajectory	G4	0.00122896	0.00151591	-0.302744	0.529324
Fat1 TAD KO	Chondrocyte trajectory	G4	0.0226957	0.0217115	0.0639602	0.0816067
Fat1 TAD KO	Connective tissue trajectory	G4	0.158843	0.146398	0.117703	0.708932
Fat1 TAD KO	Definitive erythroid trajectory	G4	0.0330884	0.0329143	0.00761093	0.30763
Fat1 TAD KO	Di/mesencephalon excitatory neuron trajectory	G4	0.107414	0.108313	-0.0120273	0.148311
Fat1 TAD KO	Di/mesencephalon inhibitory neuron trajectory	G4	0.0429602	0.0415104	0.0495282	0.296664
Fat1 TAD KO	Di/telencephalon trajectory	G4	0.0584825	0.0616705	-0.0765766	0.983863
Fat1 TAD KO	Dorsal root ganglion neuron trajectory	G4	0.000480898	0.000485232	-0.0129456	NA
Fat1 TAD KO	Endocardium trajectory	G4	0.000761421	0.00114756	-0.591799	0.0626962
Fat1 TAD KO	Enteric neuron trajectory 1	G4	0.00205717	0.00182759	0.170721	0.434088
Fat1 TAD KO	Enteric neuron trajectory 2	G4	0.000454181	0.000410854	0.144643	NA
Fat1 TAD KO	Epidermis trajectory	G4	0.00626503	0.00548631	0.191484	0.341101
Fat1 TAD KO	Floor plate trajectory	G4	0.00154956	0.00234116	-0.595364	0.00119725
Fat1 TAD KO	Foregut epithelial trajectory	G4	0.00300561	0.00228095	0.398026	0.015597
Fat1 TAD KO	Ganglion neuron trajectory	G4	0.0127438	0.011897	0.0991908	0.957317
Fat1 TAD KO	Germ cell trajectory	G4	0.000106866	0.000113339	-0.0848385	NA
Fat1 TAD KO	Inhibitory interneuron trajectory	G4	0.025541	0.0296913	-0.217223	0.0297004
Fat1 TAD KO	Lateral plate & intermediate mesoderm trajectory	G4	0.0591905	0.0592019	-0.000277652	0.121708
Fat1 TAD KO	Intermediate progenitor cell trajectory	G4	0.0298824	0.0281151	0.0879512	0.100032
Fat1 TAD KO	Len epithelial trajectory	G4	0.000187016	0.000194801	-0.0588433	NA
Fat1 TAD KO	Limb mesenchyme trajectory	G4	0.119663	0.133014	-0.152595	0.200273
Fat1 TAD KO	Liver endothelial trajectory	G4	0.0029121	0.00318412	-0.128832	0.791635
Fat1 TAD KO	Liver hepatocyte trajectory	G4	0.0172188	0.0167069	0.0435441	0.0684208
Fat1 TAD KO	Lung epithelial trajectory	G4	0.00300561	0.00254304	0.241103	0.267144
Fat1 TAD KO	Lymphatic endothelial trajectory	G4	0.000601122	0.000655241	-0.124367	0.119318
Fat1 TAD KO	Macrophage trajectory	G4	0.00621159	0.00505421	0.297479	0.319606
Fat1 TAD KO	Megakaryocyte trajectory	G4	0.00128239	0.0012609	0.0243905	0.381218
Fat1 TAD KO	Melanocyte trajectory	G4	0.000654555	0.000662324	-0.0170231	NA
Fat1 TAD KO	Mesencephalon/MHB trajectory	G4	0.00997863	0.0134661	-0.432417	0.0389707
Fat1 TAD KO	Midgut/Hindgut epithelial trajectory	G4	0.00220411	0.00174613	0.33604	0.0155216
Fat1 TAD KO	Motor neuron trajectory	G4	0.00488913	0.00456189	0.0999444	0.434209
Fat1 TAD KO	Myoblast trajectory	G4	0.0424659	0.038135	0.15519	0.0186356
Fat1 TAD KO	Myotube trajectory	G4	0.0184211	0.0152618	0.271431	0.283759
Fat1 TAD KO	Neuron progenitor cell trajectory	G4	0.0131178	0.0170788	-0.380675	0.014851
Fat1 TAD KO	Olfactory ensheathing cell trajectory	G4	0.000200374	0.000371893	-0.892193	NA
Fat1 TAD KO	Olfactory epithelial trajectory	G4	0.003393	0.00363747	-0.100374	0.0266435
Fat1 TAD KO	Olfactory sensory neuron trajectory	G4	0.00358002	0.00297869	0.265289	0.0714545
Fat1 TAD KO	Osteoblast trajectory	G4	0.0323537	0.0314268	0.0419384	0.270108
Fat1 TAD KO	Pancreatic endocrine cell trajectory	G4	0.000574406	0.000655241	-0.189955	NA
Fat1 TAD KO	Pre-epidermal keratinocyte trajectory	G4	0.0161234	0.0143338	0.169734	0.116969
Fat1 TAD KO	Primitive erythroid trajectory	G4	0.000948437	0.00151237	-0.673184	0.485096
Fat1 TAD KO	Renal epithelial trajectory	G4	0.000587764	0.00067295	-0.195263	0.600535
Fat1 TAD KO	Retina epithelial trajectory	G4	0.000734705	0.000881919	-0.263481	0.0412183
Fat1 TAD KO	Retinal neuron trajectory	G4	0.00236441	0.00227386	0.0563375	0.745727
Fat1 TAD KO	Roof plate trajectory	G4	0.00333957	0.00357372	-0.0977647	0.110169
Fat1 TAD KO	Satellite glia trajectory	G4	0.00239113	0.00231636	0.0458304	0.169579
Fat1 TAD KO	Schwann cell and Enteric glia trajectory 1	G4	0.00834892	0.00774247	0.108796	0.496712
Fat1 TAD KO	Schwann cell and Enteric glia trajectory 2	G4	0.000681272	0.000665866	0.032998	0.351007
Fat1 TAD KO	Shisa6 positive neuron trajectory	G4	0.000988512	0.000959839	0.0424658	0.588307
Fat1 TAD KO	Spinal cord dorsal trajectory	G4	0.0193828	0.0228484	-0.237314	0.0313644
Fat1 TAD KO	Spinal cord excitatory neuron trajectory	G4	0.0214267	0.0213042	0.00827088	0.0656223
Fat1 TAD KO	Spinal cord inhibitory neuron trajectory	G4	0.0255277	0.0269782	-0.0797336	0.00888926
Fat1 TAD KO	Thalamus excitatory neuron trajectory	G4	0.00736041	0.00756183	-0.0389504	0.802777
Fat1 TAD KO	Thymic epithelial trajectory	G4	0.000454181	0.000240845	0.915161	NA
Fat1 TAD KO	Venous and capillary endothelial trajectory	G4	0.0110473	0.00990299	0.157756	0.787286
Fat1 TAD KO	Visceral neuron trajectory	G4	0.000213732	0.000162925	0.3916	NA
Fat1 TAD KO	White blood cell trajectory	G4	0.00364681	0.00358789	0.0235002	0.842839
ZRS limb enhancer KO	Aorta-Gonad-Mesonephros trajectory	FVB	0.00133466	0.00123694	0.109706	0.646372
ZRS limb enhancer KO	Arterial endothelial trajectory	FVB	0.0028637	0.00269011	0.0902147	0.836405
ZRS limb enhancer KO	Auditory epithelial trajectory	FVB	0.00274707	0.00272186	0.0133022	0.126475
ZRS limb enhancer KO	Biliary epithelial trajectory	FVB	0.000971842	0.000656271	0.56643	NA
ZRS limb enhancer KO	Brain endothelial trajectory	FVB	0.00340793	0.00388017	-0.187223	0.350431
ZRS limb enhancer KO	Branchial arch epithelial trajectory	FVB	0.00799502	0.0077437	0.0460798	0.162509
ZRS limb enhancer KO	Cajal-Retzius cell trajectory	FVB	0.00594768	0.00594424	0.000832681	0.38641
ZRS limb enhancer KO	Cardiomyocyte trajectory	FVB	0.00191777	0.00102675	0.901349	0.0333754
ZRS limb enhancer KO	Chondrocyte trajectory	FVB	0.0288572	0.0254252	0.182673	0.0134487
ZRS limb enhancer KO	Connective tissue trajectory	FVB	0.167934	0.159326	0.0759186	0.581573
ZRS limb enhancer KO	Definitive erythroid trajectory	FVB	0.0274967	0.031058	-0.175706	0.437056
ZRS limb enhancer KO	Di/mesencephalon excitatory neuron trajectory	FVB	0.100942	0.0972869	0.0532096	0.578754
ZRS limb enhancer KO	Di/mesencephalon inhibitory neuron trajectory	FVB	0.0392495	0.0393808	-0.00481918	0.842855
ZRS limb enhancer KO	Di/telencephalon trajectory	FVB	0.0659816	0.0652173	0.016809	0.603355
ZRS limb enhancer KO	Dorsal root ganglion neuron trajectory	FVB	0.0002462	0.000512617	-1.05805	NA
ZRS limb enhancer KO	Endocardium trajectory	FVB	0.00132171	0.00109177	0.275733	0.187913
ZRS limb enhancer KO	Enteric neuron trajectory 1	FVB	0.00202143	0.00198242	0.0281132	0.132536
ZRS limb enhancer KO	Enteric neuron trajectory 2	FVB	0.000375779	0.000435498	-0.212781	NA
ZRS limb enhancer KO	Epidermis trajectory	FVB	0.00555894	0.00524261	0.0845247	0.514364
ZRS limb enhancer KO	Floor plate trajectory	FVB	0.00281186	0.00312712	-0.153306	0.578956
ZRS limb enhancer KO	Foregut epithelial trajectory	FVB	0.00195664	0.00182667	0.099163	0.28822
ZRS limb enhancer KO	Ganglion neuron trajectory	FVB	0.00987392	0.00905775	0.12447	0.556379
ZRS limb enhancer KO	Germ cell trajectory	FVB	0.000168453	0.000249504	-0.56672	NA
ZRS limb enhancer KO	Inhibitory interneuron trajectory	FVB	0.0315266	0.0333171	-0.0796947	0.798447
ZRS limb enhancer KO	Lateral plate & intermediate mesoderm trajectory	FVB	0.0647765	0.058827	0.138993	0.0906213
ZRS limb enhancer KO	Intermediate progenitor cell trajectory	FVB	0.0315007	0.0338539	-0.103941	0.870339
ZRS limb enhancer KO	Len epithelial trajectory	FVB	0.000220284	0.000255553	-0.214254	NA
ZRS limb enhancer KO	Limb mesenchyme trajectory	FVB	0.0686769	0.0902418	-0.393972	0.00631502
ZRS limb enhancer KO	Liver endothelial trajectory	FVB	0.00238425	0.00231661	0.0415244	0.923381
ZRS limb enhancer KO	Liver hepatocyte trajectory	FVB	0.014474	0.0154345	-0.0926948	0.281536
ZRS limb enhancer KO	Lung epithelial trajectory	FVB	0.00247496	0.00228032	0.118171	0.602203
ZRS limb enhancer KO	Lymphatic endothelial trajectory	FVB	0.00150312	0.00151517	-0.0115228	0.364381
ZRS limb enhancer KO	Macrophage trajectory	FVB	0.00659557	0.00631623	0.0624334	0.365397
ZRS limb enhancer KO	Megakaryocyte trajectory	FVB	0.0021251	0.00170116	0.321006	0.045458
ZRS limb enhancer KO	Melanocyte trajectory	FVB	0.00080339	0.000834704	-0.0551652	NA
ZRS limb enhancer KO	Mesencephalon/MHB trajectory	FVB	0.0115066	0.0127867	-0.152181	0.105511
ZRS limb enhancer KO	Midgut/Hindgut epithelial trajectory	FVB	0.00211214	0.00187808	0.169442	0.894264
ZRS limb enhancer KO	Motor neuron trajectory	FVB	0.00478147	0.00475116	0.00917253	0.80193
ZRS limb enhancer KO	Myoblast trajectory	FVB	0.0380185	0.0416067	-0.130115	0.00908314
ZRS limb enhancer KO	Myotube trajectory	FVB	0.013852	0.0144833	-0.0642996	0.707924
ZRS limb enhancer KO	Neuron progenitor cell trajectory	FVB	0.0155884	0.0164597	-0.0784699	0.0597346
ZRS limb enhancer KO	Olfactory ensheathing cell trajectory	FVB	0.000596063	0.000512617	0.217583	NA
ZRS limb enhancer KO	Olfactory epithelial trajectory	FVB	0.00425019	0.00410245	0.0510417	0.998728
ZRS limb enhancer KO	Olfactory sensory neuron trajectory	FVB	0.0029544	0.00289576	0.0289243	0.696195
ZRS limb enhancer KO	Osteoblast trajectory	FVB	0.0485014	0.035859	0.435691	0.00495691
ZRS limb enhancer KO	Pancreatic endocrine cell trajectory	FVB	0.000660853	0.000745488	-0.173856	NA
ZRS limb enhancer KO	Pre-epidermal keratinocyte trajectory	FVB	0.014163	0.0143624	-0.0201674	0.960665
ZRS limb enhancer KO	Primitive erythroid trajectory	FVB	0.00216397	0.00151366	0.515641	0.315755
ZRS limb enhancer KO	Renal epithelial trajectory	FVB	0.000945927	0.000878557	0.106593	0.350904
ZRS limb enhancer KO	Retina epithelial trajectory	FVB	0.00136058	0.00112655	0.272312	0.292954
ZRS limb enhancer KO	Retinal neuron trajectory	FVB	0.00285074	0.00261601	0.123966	0.305882
ZRS limb enhancer KO	Roof plate trajectory	FVB	0.00470372	0.00409338	0.20051	0.0143878
ZRS limb enhancer KO	Satellite glia trajectory	FVB	0.00375779	0.00347037	0.114794	0.114688
ZRS limb enhancer KO	Schwann cell and Enteric glia trajectory 1	FVB	0.0104052	0.00988792	0.0735649	0.931049
ZRS limb enhancer KO	Schwann cell and Enteric glia trajectory 2	FVB	0.00145128	0.000932994	0.637391	0.0486892
ZRS limb enhancer KO	Shisa6 positive neuron trajectory	FVB	0.000881137	0.000945091	-0.101087	0.700833
ZRS limb enhancer KO	Spinal cord dorsal trajectory	FVB	0.0251254	0.0268512	-0.0958402	0.361783
ZRS limb enhancer KO	Spinal cord excitatory neuron trajectory	FVB	0.0276392	0.028324	-0.0353091	0.292021
ZRS limb enhancer KO	Spinal cord inhibitory neuron trajectory	FVB	0.029233	0.0309098	-0.0804638	0.328604
ZRS limb enhancer KO	Thalamus excitatory neuron trajectory	FVB	0.00874658	0.00932843	-0.0929143	0.452849
ZRS limb enhancer KO	Thymic epithelial trajectory	FVB	0.000414653	0.000306966	0.433827	NA
ZRS limb enhancer KO	Venous and capillary endothelial trajectory	FVB	0.0105607	0.0100391	0.073069	0.250888
ZRS limb enhancer KO	Visceral neuron trajectory	FVB	0.000220284	0.000364427	-0.726264	NA
ZRS limb enhancer KO	White blood cell trajectory	FVB	0.00351159	0.00395426	-0.171283	0.424821

## Sheet: Table.S4
Supplementary Table 4. Marker genes used for annotating the subtypes of selected cell populations.
Sub-trajectory	Cell type	Marker genes	Literature 1	Literature 2	Literature 3	Literature 4	Literature 5
Lateral plate & intermediate mesoderm	Meninges	Vtn,Mmp9	https://pubmed.ncbi.nlm.nih.gov/7544171/	https://pubmed.ncbi.nlm.nih.gov/18264108/
Lateral plate & intermediate mesoderm	Intermediate mesoderm	Pax2,Pax8	https://pubmed.ncbi.nlm.nih.gov/12435636/
Lateral plate & intermediate mesoderm	Vascular smooth muscle cells	Acta2,Myh11,Mylk	https://pubmed.ncbi.nlm.nih.gov/24419809/	https://pubmed.ncbi.nlm.nih.gov/16537907/
Lateral plate & intermediate mesoderm	Lung mesenchyme	Tbx5,Tbx4,Wnt2,Fgf10,Fmo2	https://pubmed.ncbi.nlm.nih.gov/22876201/	https://pubmed.ncbi.nlm.nih.gov/21750028/	https://pubmed.ncbi.nlm.nih.gov/18930751/	https://pubmed.ncbi.nlm.nih.gov/24274029/
Lateral plate & intermediate mesoderm	Hepatic mesenchyme	Reln,Lrat,Nr1h5,Gata4	https://pubmed.ncbi.nlm.nih.gov/31722201/	https://pubmed.ncbi.nlm.nih.gov/30890948/
Lateral plate & intermediate mesoderm	Gastrointestinal smooth muscle cells	Acta2,Myh11,Mylk,Nkx2-3	https://pubmed.ncbi.nlm.nih.gov/24419809/	https://pubmed.ncbi.nlm.nih.gov/16537907/
Lateral plate & intermediate mesoderm	Gonad progenitor cells	Gata4, Nr5a1	https://pubmed.ncbi.nlm.nih.gov/35442744/
Lateral plate & intermediate mesoderm	Proepicardium (Tbx18+)	Tbx18,Upk3b	https://pubmed.ncbi.nlm.nih.gov/34230480/	https://pubmed.ncbi.nlm.nih.gov/34162224/
Lateral plate & intermediate mesoderm	Mesothelial cells	Msln,Lrrn4,Upk3b	https://pubmed.ncbi.nlm.nih.gov/17945478/	https://pubmed.ncbi.nlm.nih.gov/21984916/
Lateral plate & intermediate mesoderm	Adrenocortical cells	Cyp21a1,Cyp11b1,Mc2r	https://pubmed.ncbi.nlm.nih.gov/17890294/	https://pubmed.ncbi.nlm.nih.gov/17989225/
Lateral plate & intermediate mesoderm	Leydig cells	Cyp17a1,Cyp11a1,Hsd3b1	https://pubmed.ncbi.nlm.nih.gov/23125070/
Limb development	Proximal limb	Meis1, Meis2	https://pubmed.ncbi.nlm.nih.gov/10619030/	https://pubmed.ncbi.nlm.nih.gov/10619030/
Limb development	Distal limb	Hoxa13, Hoxd13, Lhx9, Msx1	https://pubmed.ncbi.nlm.nih.gov/10619030/	https://pubmed.ncbi.nlm.nih.gov/7538067/	https://pubmed.ncbi.nlm.nih.gov/7538067/
Choroid plexus	Choroid plexus	Ttr	https://pubmed.ncbi.nlm.nih.gov/3714052/
Choroid plexus	Cilia Development	Cdc20b, Gmnc, Dnah6,Cfap43	https://pubmed.ncbi.nlm.nih.gov/30405130/	https://pubmed.ncbi.nlm.nih.gov/30936178/	https://pubmed.ncbi.nlm.nih.gov/26918822/	https://pubmed.ncbi.nlm.nih.gov/29449551/
Choroid plexus	Cortical Hem	Rspo1/2/3,Wnt3a/8b/9a	https://pubmed.ncbi.nlm.nih.gov/30483057/
Choroid plexus	4th Ventricle	Meis1	https://pubmed.ncbi.nlm.nih.gov/33932339/
Choroid plexus	Lateral ventricle	Otx1, Emx2	https://pubmed.ncbi.nlm.nih.gov/33932339/
Distal lung	Distal lung	Sox9, Id2	https://pubmed.ncbi.nlm.nih.gov/28351980/	https://pubmed.ncbi.nlm.nih.gov/24449833/

## Sheet: Table.S5
Supplementary Table 5. lochNESS related genes identified with regression model in Gli2 KO and pooled wildtype in the roof plate sub-trajectory
Gene Name	Q-value	Estimate	% of cells expressed	# of cells expressed
Lims2	0	-218.456	0.001	1
Gm10392	3.71e-36	-21.4942	0.001	1
Gm45521	2.1e-20	-19.3953	0.001	1
Cyp2d10	7.6e-18	-18.9493	0.001	1
Gm27169	1.93e-13	-18.0558	0.002	2
Gm29459	2.22e-13	-18.0419	0.002	2
Dll4	2.22e-13	-18.0419	0.001	1
Aldob	2.22e-13	-18.0419	0.001	1
Gm9958	2.22e-13	-18.0419	0.001	1
Chga	2.22e-13	-18.0419	0.001	1
Gm17349	2.22e-13	-18.0419	0.001	1
Rpl10a	1.33e-10	-17.3582	0.006	6
Ppp2r2c	1.33e-10	-17.3582	0.001	1
Ahsg	1.36e-14	-17.2789	0.005	5
Cr2	3.55e-10	-17.2427	0.001	1
Tm6sf1	2.42e-17	-16.5122	0.003	3
2810404M03Rik	3.38e-06	-15.9533	0.002	2
Jrk	1.17e-09	-15.9218	0.002	2
Zfp524	5.42e-05	-15.4575	0.002	2
Glra3	5.42e-05	-15.4575	0.002	2
Scn3b	0.00039654	-15.0562	0.004	4
Pkd1l2	7.33e-07	-14.773	0.003	3
Rabggta	0.00154129	-14.7549	0.004	4
Trim50	0.00154129	-14.7549	0.001	1
Myo1h	0.0283358	-14.0102	0.003	3
Myog	0.00060841	-13.2095	0.003	3
Mmd2	0.00225839	-12.2769	0.006	6
4932411K12Rik	0.00225839	-12.2769	0.004	4
Plat	0.00071786	-11.8508	0.006	6
Scn5a	0.0494942	-8.70074	0.007	7
Wnt2b	0.0206163	-6.32134	0.021	22
Fezf2	0.00280167	-5.24419	0.022	23
Fam184b	7.3e-05	-5.22401	0.035	36
Sertm1	0.0187519	-4.65988	0.029	30
Gm45323	7.67e-08	-4.5489	0.046	48
Ccdc3	5.7e-12	-4.35752	0.068	71
Dab1	1.32e-48	-4.29515	0.253	263
Dmrta2	1.88e-05	-4.22202	0.046	48
Gm45341	0.0147076	-4.21677	0.031	32
Cntnap4	1.77e-15	-4.1793	0.116	121
E330013P04Rik	8.7e-11	-4.16754	0.098	102
C130073E24Rik	1.43e-27	-4.14449	0.183	190
Rspo1	2.29e-24	-4.06655	0.163	170
Dkk3	1.21e-11	-4.06604	0.129	134
Apcdd1	2.9e-06	-4.06113	0.079	82
Galnt14	2.08e-19	-4.04662	0.142	148
Fut9	5.44e-30	-4.04147	0.205	213
Cenpw	0.0155866	-3.98665	0.04	42
Slc44a5	3.01e-08	-3.98445	0.088	91
Wnt8b	3.82e-37	-3.97953	0.239	249
Gm3764	1.16e-43	-3.97695	0.288	299
Gm45455	1.1e-18	-3.96091	0.139	145
Slc17a8	0.00742293	-3.85104	0.049	51
Khdrbs2	3.3e-33	-3.77736	0.225	234
Mir9-3hg	5.3e-33	-3.70518	0.21	218
Socs2	1.21e-11	-3.63233	0.107	111
Masp1	4.88e-16	-3.62749	0.165	172
Fat3	1.84e-42	-3.57313	0.303	315
Wnt7b	8.22e-06	-3.56868	0.083	86
Rspo3	2.13e-66	-3.56026	0.376	391
Rspo2	1.11e-87	-3.53407	0.477	496
Dcc	7.52e-44	-3.52713	0.466	485
Lrrc4c	1.12e-16	-3.48109	0.15	156
Prox1	0.0126538	-3.43616	0.055	57
C130071C03Rik	7.2e-46	-3.41571	0.318	331
Rfx4	2.84e-11	-3.3978	0.142	148
Gria2	0.00325303	-3.35735	0.062	64
Cacna2d3	4.41e-36	-3.30169	0.27	281
Dok6	0.00424306	-3.29443	0.072	75
Osbpl3	1.07e-06	-3.28527	0.091	95
Wnt3a	2.19e-11	-3.25883	0.133	138
Rgma	0.00058205	-3.23387	0.08	83
Ncam2	6.82e-28	-3.23236	0.233	242
Draxin	0.0388449	-3.22882	0.062	64
Gabrb1	6.29e-09	-3.21073	0.112	117
Astn1	0.00011146	-3.19288	0.084	87
Wnt9a	7.28e-05	-3.12546	0.08	83
Plppr1	2.93e-11	-3.01195	0.152	158
Tspan18	1.57e-12	-3.0082	0.187	194
Tmem132c	1.04e-46	-2.9672	0.384	399
Ttyh1	6.69e-07	-2.9392	0.112	117
Grin2b	0.00759411	-2.89417	0.066	69
Kcnk2	0.00109436	-2.85919	0.11	114
Cadps	1.11e-05	-2.85613	0.108	112
Apba2	7.7e-08	-2.84859	0.12	125
Rhbdl3	0.00270277	-2.82566	0.078	81
Atp8a1	0.00265733	-2.80903	0.088	92
Grik2	6.09e-14	-2.77591	0.226	235
Cdc42se2	0.00206113	-2.77023	0.125	130
Sema5b	5.12e-13	-2.75561	0.188	196
Cntn5	0.00062648	-2.75373	0.093	97
Luzp2	1.62e-12	-2.75059	0.166	173
Map2	2.26e-24	-2.73899	0.285	296
Elavl2	0.00302907	-2.73351	0.097	101
Gucy1a2	0.00071035	-2.72944	0.105	109
Mpp6	3.53e-06	-2.7143	0.139	145
Mpped2	8.97e-13	-2.7051	0.214	223
Mms22l	0.0475465	-2.66292	0.089	93
Cacna1g	0.00062762	-2.66	0.106	110
Dgkb	4.74e-09	-2.62485	0.145	151
Dpyd	0.0001108	-2.61467	0.112	116
Lrp1b	9.75e-53	-2.60823	0.556	578
Bnc2	2.24e-06	-2.59664	0.138	144
Hs2st1	1.24e-19	-2.55145	0.297	309
Epha5	3.13e-07	-2.55142	0.164	171
Abca5	0.00162637	-2.52883	0.1	104
E2f3	0.0007316	-2.51532	0.111	115
Ptpn12	0.00014417	-2.49423	0.128	133
Plpp3	6.71e-05	-2.47057	0.113	118
Msra	0.00475971	-2.4398	0.107	111
Dach1	5.08e-56	-2.42154	0.541	563
Epha3	0.002352	-2.41423	0.109	113
Atad5	0.0319388	-2.41057	0.085	88
Nnat	5.75e-14	-2.40711	0.262	273
Srgap3	6.74e-19	-2.36628	0.313	326
Sulf2	0.00034916	-2.35201	0.138	144
Ephb1	0.00426947	-2.34826	0.115	120
Nfix	1.41e-10	-2.32658	0.212	221
Gng2	0.0394241	-2.3008	0.098	102
Nlgn1	2.19e-16	-2.30027	0.294	306
Edil3	4.76e-10	-2.29193	0.19	198
Nkain2	0.00130757	-2.28067	0.112	117
Syt11	0.00014973	-2.27094	0.13	135
Cblb	3.89e-09	-2.24977	0.22	229
Ttyh3	0.0180942	-2.23591	0.118	123
St8sia2	0.0262213	-2.20441	0.092	96
1700025G04Rik	0.00804	-2.17567	0.108	112
Vcan	0.00011995	-2.16873	0.141	147
Slc35f1	2.35e-21	-2.14734	0.351	365
Camk2d	1.26e-09	-2.12691	0.21	218
Cdh4	0.00447768	-2.11521	0.133	138
Sox6	3.31e-23	-2.10327	0.406	422
Plxdc2	1.02e-22	-2.08781	0.377	392
Palld	4.07e-13	-2.08266	0.28	291
St6galnac3	0.00048374	-2.0675	0.18	187
Bach2	1.48e-05	-2.05612	0.181	188
Runx1t1	1.46e-05	-2.04743	0.177	184
Epha4	4.37e-14	-2.02779	0.309	321
Gpr137c	0.0365766	-2.02685	0.123	128
Slc2a13	0.0109231	-2.01983	0.121	126
Cdh2	2.69e-17	-2.00454	0.362	376
Jam3	2.03e-06	-2.00326	0.192	200
Gnao1	2.55e-05	-1.99216	0.169	176
Chsy3	0.00228474	-1.99124	0.134	139
Srgap1	0.0273133	-1.95232	0.125	130
Nfib	5.29e-38	-1.94283	0.562	585
Chd7	5.6e-11	-1.92333	0.276	287
Eya4	5.45e-09	-1.89969	0.268	279
Plekhg1	1.89e-06	-1.88758	0.215	224
Cachd1	2.16e-26	-1.86399	0.505	525
Ezh2	1.47e-05	-1.85251	0.2	208
Cntnap2	2.78e-06	-1.84877	0.239	249
Zfp423	4.68e-07	-1.84739	0.225	234
Med12l	0.0204134	-1.81883	0.152	158
Setbp1	1.95e-21	-1.79433	0.483	502
Hdac4	0.0297886	-1.77513	0.156	162
Tcf4	1.76e-35	-1.75259	0.606	630
Sox11	1.65e-05	-1.72534	0.253	263
Slc38a1	0.0443917	-1.72013	0.155	161
Nectin3	0.00792765	-1.719	0.181	188
Kalrn	1.1e-05	-1.71119	0.295	307
Csrnp3	0.00092379	-1.70465	0.184	191
Ext1	1.3e-25	-1.69849	0.553	575
Farp1	0.00788385	-1.68755	0.178	185
Phlpp1	0.00087522	-1.67614	0.206	214
Kcnd2	0.0326872	-1.61901	0.177	184
Unc5c	0.00418404	-1.60675	0.205	213
Nos1ap	0.00224638	-1.60282	0.196	204
Tenm4	2.05e-33	-1.5667	0.634	659
Ldb2	8.41e-06	-1.54354	0.303	315
Atp2b1	0.00288476	-1.53816	0.21	218
Cux2	0.0120379	-1.50866	0.221	230
Gli3	6.6e-07	-1.49334	0.318	331
Cdon	0.00067657	-1.478	0.242	252
Tle1	6.51e-06	-1.45082	0.301	313
Fzd3	0.0436667	-1.44472	0.193	201
Zfp462	4.23e-07	-1.43642	0.336	349
Cacnb2	0.00092039	-1.40627	0.259	269
Zbtb20	7.28e-14	-1.40143	0.521	542
Whsc1	0.0035459	-1.39814	0.236	245
Gpc6	5.72e-17	-1.38878	0.523	544
Maml3	0.00032399	-1.38722	0.291	303
Map1b	0.00164897	-1.3757	0.329	342
Ptprs	0.0466272	-1.37207	0.231	240
Nxn	2.66e-06	-1.356	0.363	378
C530008M17Rik	0.00950315	-1.3292	0.231	240
Gpm6a	6.22e-05	-1.32875	0.312	325
Rtn3	5.18e-05	-1.2499	0.356	370
Tenm3	0.00026915	-1.20328	0.345	359
Npas3	5.67e-13	-1.17037	0.563	586
Nfia	1.3e-19	-1.12475	0.743	773
Celf2	2.27e-07	-1.09568	0.488	507
Akt3	0.00332638	-1.07304	0.326	339
Nckap5	2.74e-05	-1.00983	0.486	505
Adgrl3	3.61e-07	-0.99292	0.496	516
Cux1	0.0124605	-0.984619	0.365	380
Pard3	0.00520734	-0.914884	0.388	404
Malat1	6.17e-17	0.66714	0.935	972
Rfx3	0.0397542	0.710757	0.537	559
Magi2	0.00075136	0.831076	0.542	564
Exoc4	2.62e-11	1.0495	0.58	603
E130308A19Rik	0.00621865	1.0681	0.346	360
Sdk1	4.03e-05	1.07248	0.423	440
Wwox	7.41e-10	1.25638	0.489	509
Sorbs2	0.00441741	1.29024	0.291	303
Stxbp4	0.0156687	1.30969	0.248	258
Erc2	0.00570073	1.3145	0.27	281
Naaladl2	0.0399806	1.32033	0.25	260
Igf2	0.00066625	1.32098	0.33	343
Tsc22d1	1.76e-12	1.36554	0.462	481
Clybl	5.59e-05	1.39079	0.29	302
Ptprm	0.0184697	1.44254	0.225	234
Wdpcp	0.00246445	1.51741	0.237	246
Armc9	0.0253748	1.54239	0.184	191
Dock9	0.0231112	1.54725	0.231	240
Sgms1	0.00207142	1.57568	0.236	245
Nav3	0.00034814	1.60824	0.218	227
Lrrc8c	0.0497984	1.64609	0.173	180
Mdfic	0.0107965	1.68355	0.194	202
Gm29266	0.00072438	1.69635	0.238	247
Usp32	2.31e-06	1.70653	0.277	288
Spata6	0.032977	1.70714	0.163	170
Abhd2	0.00934735	1.72124	0.207	215
Fras1	6.87e-14	1.74427	0.371	386
Rbm47	8.73e-16	1.76727	0.413	430
Oxr1	5.09e-05	1.76759	0.221	230
Frmd5	3.33e-20	1.77024	0.485	504
Clmn	0.0134353	1.86173	0.169	176
Tbc1d9	5.98e-10	1.89697	0.288	300
Stim2	0.00040212	1.91341	0.176	183
Slc5a3	2.21e-08	1.91918	0.225	234
Negr1	5.96e-13	1.925	0.303	315
Tmem132d	1.13e-05	1.93054	0.218	227
Bbs9	0.00015649	1.93185	0.186	193
Park2	0.0156639	1.93449	0.157	163
Smim14	0.0150069	1.93997	0.162	169
Cep83	0.00540048	1.94389	0.181	188
Prdm16	2.42e-23	1.98512	0.45	468
Kcnip4	0.00117946	1.99529	0.141	147
Fam227a	0.030872	2.00257	0.134	139
Ccdc171	0.0108827	2.01445	0.141	147
Ntng1	0.017979	2.02382	0.129	134
Mitf	1.82e-05	2.03985	0.208	216
Ulk4	0.00150323	2.0513	0.189	197
Slc4a2	0.00615037	2.05826	0.151	157
Dnah7b	1.8e-06	2.06072	0.214	223
D430042O09Rik	0.00432393	2.06726	0.156	162
Pcdh9	1.13e-25	2.07106	0.492	512
Peak1	2.71e-07	2.08474	0.221	230
Nr6a1	0.00338582	2.08647	0.15	156
Iqcg	0.0133133	2.10602	0.13	135
Ccdc30	0.00761178	2.1082	0.155	161
Stk39	1.61e-07	2.13391	0.24	250
Pbxip1	0.0331381	2.15067	0.138	144
Cep128	1.29e-05	2.18634	0.179	186
Slc12a2	9.18e-07	2.19356	0.176	183
Ccdc162	0.00078189	2.19521	0.19	198
Dscam	0.0276037	2.19781	0.112	117
Trpm3	8.55e-75	2.2062	0.687	714
Cntn1	6.1e-10	2.20952	0.237	246
Ttll5	1.32e-09	2.21485	0.242	252
Wdr78	5.98e-11	2.24576	0.288	300
Slc6a15	2.08e-25	2.29285	0.41	426
Ccser1	4.27e-21	2.35089	0.383	398
Otx2os1	2.46e-27	2.35377	0.402	418
Tgfbr3	0.00066027	2.3756	0.146	152
Agbl4	1.49e-36	2.37831	0.492	512
Npr3	6.71e-05	2.38538	0.156	162
Atp2b2	5.32e-05	2.4021	0.144	150
Kctd8	2.62e-06	2.41692	0.183	190
Phactr2	1.68e-11	2.49718	0.264	275
Sh3d19	3.92e-09	2.50063	0.2	208
Syne1	1.51e-06	2.50738	0.177	184
Cfap54	5.84e-18	2.52402	0.29	302
Pacrg	4.08e-12	2.5314	0.239	249
Baiap2l1	0.00909549	2.54469	0.125	130
Kcnq5	6.45e-06	2.56137	0.132	137
Vat1l	4.16e-31	2.5666	0.379	394
Cfap69	2.35e-05	2.57037	0.19	198
Ccdc60	0.00082008	2.64059	0.124	129
Ppfibp2	0.0491777	2.65561	0.104	108
Ccdc114	0.00128046	2.67761	0.111	115
Pltp	0.0148285	2.68833	0.085	88
Ccdc148	1.81e-06	2.69333	0.167	174
Cdh18	0.00304669	2.70044	0.112	117
Pcp4l1	1.68e-05	2.7206	0.148	154
Npnt	0.0302522	2.73768	0.242	252
Arhgef3	0.0219627	2.74945	0.095	99
Rsph10b	0.00727991	2.77317	0.107	111
Nr3c2	0.00022718	2.80171	0.112	116
Pip5k1b	1.68e-06	2.81697	0.149	155
Ttr	6.78e-37	2.83123	0.564	587
Kif9	1.16e-05	2.86836	0.121	126
Arsg	0.00018024	2.8705	0.122	127
Armc3	0.01448	2.87087	0.079	82
Ccdc39	3.95e-05	2.88085	0.115	120
Pcdh15	0.00039548	2.89614	0.094	98
Enpp2	7.93e-08	2.89765	0.165	172
Acss3	0.00134276	2.90287	0.11	114
Kcnj13	0.0450005	2.91338	0.083	86
Sema6d	5.62e-37	2.91483	0.367	382
Tmtc1	3.83e-16	2.92414	0.229	238
Efhb	6.36e-09	2.92447	0.188	196
Klhl32	1.93e-07	2.93327	0.144	150
Clic6	3.32e-26	2.9557	0.285	296
Dnah2	7.18e-11	2.95615	0.176	183
Calcrl	0.00130049	2.97979	0.088	92
Cdc20b	6.85e-11	2.98078	0.146	152
Adamtsl1	1.52e-18	2.9809	0.254	264
Frem2	0.00217249	3.00873	0.088	91
Armc2	1.48e-07	3.07409	0.139	145
Foxj1	6.8e-06	3.1	0.119	124
Lrrc23	0.00335484	3.11266	0.071	74
Nsun7	1.66e-10	3.12338	0.142	148
Map7	0.00121318	3.12712	0.083	86
Rph3al	0.00396381	3.13131	0.095	99
Dnah9	2.11e-13	3.14653	0.193	201
Col23a1	9.78e-06	3.15559	0.099	103
Slc16a10	2.15e-31	3.15828	0.317	330
Kif6	6.08e-07	3.20546	0.135	140
Zfp385b	0.00013441	3.22409	0.101	105
Slc4a10	1.89e-27	3.23722	0.245	255
Ccdc191	0.00062248	3.26513	0.105	109
Sgms2	0.00027065	3.26829	0.092	96
Calml4	0.0150645	3.27233	0.081	84
Col8a2	1.65e-06	3.28329	0.109	113
Slc4a5	1.43e-21	3.29052	0.212	220
Dcdc2a	1.69e-08	3.29992	0.143	149
Slc23a2	1.97e-10	3.30299	0.163	170
Abca4	2.53e-07	3.30745	0.114	119
Thsd7b	5.07e-05	3.31284	0.098	102
Rapgef4	7.53e-08	3.31864	0.123	128
Kcne2	1.75e-14	3.32522	0.156	162
Fank1	0.015462	3.33421	0.076	79
Iqcd	0.00070415	3.34181	0.091	95
Myo16	4.99e-06	3.35225	0.099	103
Plppr4	1.94e-07	3.36169	0.117	122
Ccdc67	4.47e-09	3.36228	0.104	108
Mapk4	2.41e-09	3.3786	0.147	153
Spag6l	5.51e-12	3.41888	0.159	165
Shank2	5.5e-19	3.46318	0.241	251
1700007G11Rik	6.09e-13	3.49193	0.177	184
Spata17	3.55e-10	3.49926	0.137	142
Aqp1	4.08e-06	3.50143	0.093	97
Lrriq1	1.16e-40	3.50308	0.341	355
Dnah7c	4.84e-05	3.53284	0.081	84
Esrrg	1.07e-37	3.55904	0.292	304
Dynlrb2	0.00361679	3.56464	0.063	66
Cfap61	6.31e-10	3.58771	0.133	138
Nek11	4.87e-05	3.59047	0.104	108
Ccdc146	1.37e-09	3.65132	0.13	135
Nme5	3.68e-05	3.65187	0.119	124
Iqub	4.15e-08	3.6645	0.105	109
Stard13	7.18e-08	3.67452	0.111	115
Ppp1r42	0.0069311	3.69834	0.05	52
Dnah6	2.11e-19	3.70915	0.228	237
Stk33	2.03e-13	3.74763	0.148	154
Prkaa2	0.0236627	3.79812	0.05	52
Zbbx	5.33e-10	3.80616	0.115	120
Cfap77	0.00041935	3.82705	0.073	76
Gmnc	9.04e-31	3.85223	0.267	278
Lgi1	5.34e-06	3.86831	0.079	82
Fhad1	6.82e-13	3.87873	0.151	157
Strip2	0.0164942	3.8907	0.051	53
Iqck	0.00012085	3.90949	0.091	95
Ttll6	0.00385559	3.91113	0.044	46
Dnah11	3.12e-19	3.95364	0.18	187
Mycbpap	0.0157587	3.9597	0.053	55
Spag17	2.38e-07	3.96183	0.094	98
Spag16	2.91e-15	4.01689	0.168	175
Trp73	0.00027744	4.02774	0.065	68
Cfap44	1.83e-31	4.03624	0.216	225
Frem1	8.17e-12	4.06229	0.118	123
Prickle1	0.00147726	4.09269	0.066	69
Maats1	8.2e-11	4.10321	0.105	109
Cfap43	2.5e-28	4.11287	0.228	237
Ccdc108	1.05e-05	4.11352	0.089	93
Spef2	2.21e-29	4.1157	0.225	234
Eno4	0.00168167	4.12281	0.051	53
Fam81b	0.00262085	4.13139	0.053	55
Slco1c1	7.94e-08	4.13628	0.08	83
Ccdc180	6.26e-10	4.14024	0.088	91
Ddo	0.0004997	4.15006	0.079	82
Ttc29	1.77e-06	4.17061	0.081	84
Armc4	2.32e-05	4.22215	0.067	70
Ccdc187	0.00104626	4.22863	0.072	75
Cfap52	1.07e-06	4.23596	0.081	84
Tmem72	5.26e-07	4.24395	0.069	72
Vwa3a	2.16e-16	4.25614	0.148	154
Hydin	3.48e-16	4.26787	0.134	139
Tsnaxip1	0.0429842	4.29363	0.056	58
Ak7	6.7e-30	4.318	0.187	194
Oca2	0.00016327	4.3245	0.063	66
Nek5	0.00066324	4.32576	0.062	65
Ak8	1.86e-07	4.32669	0.078	81
Drc1	7.59e-09	4.34303	0.094	98
Cfap221	0.00271636	4.35625	0.039	41
Ak9	2.18e-19	4.41494	0.149	155
Cfap206	1.91e-05	4.43595	0.064	67
Col8a1	2.94e-09	4.47174	0.077	80
Stpg1	0.0179161	4.51827	0.046	48
Myo5b	7.5e-08	4.55996	0.073	76
Map3k19	0.0152506	4.58252	0.042	44
Dpy19l2	0.00122427	4.59762	0.037	38
Wdr63	4.86e-26	4.62121	0.138	143
Car12	1.19e-14	4.71016	0.111	115
Ttc21a	3.49e-17	4.86057	0.105	109
Ccdc170	4.42e-13	4.89432	0.102	106
Wdr66	2.74e-09	4.9883	0.084	87
Lrrc6	0.00024943	5.08178	0.043	45
4833427G06Rik	1.75e-08	5.09768	0.077	80
Syt17	0.00062343	5.13811	0.038	39
Cfap46	6.12e-15	5.25206	0.091	95
Slc13a4	0.0021171	5.44111	0.037	38
Rgs22	1e-07	5.50024	0.064	67
Dnah3	2.75e-06	5.54562	0.037	38
1700028P14Rik	0.00559468	5.68698	0.051	53
Crocc2	0.00276986	6.00629	0.03	31
Gm29538	2.72e-08	6.02735	0.043	45
Trp53cor1	0.0264617	6.29686	0.043	45
1700012P22Rik	0.00019322	6.34647	0.024	25
4430402I18Rik	7.37e-09	6.52989	0.031	32
5430402P08Rik	3.29e-05	9.09205	0.017	18
Wdr72	0.00016887	9.68812	0.026	27
Cdhr3	0.00687078	9.86515	0.006	6
Slc22a19	0.0065541	11.5152	0.009	9
Dytn	0.0429013	11.5379	0.007	7
Arrdc1	0.00151627	12.0359	0.005	5
Ripk4	4.11e-05	12.2316	0.005	5
Cdh26	3.6e-05	13.1123	0.003	3
2810433D01Rik	3.6e-05	13.1123	0.002	2
Esrrb	7.07e-05	13.4771	0.003	3
Gm20618	0.0319414	14.0668	0.001	1
Abca9	0.00192218	14.0957	0.005	5
Kcp	0.0151827	14.3013	0.002	2
Col17a1	0.0152006	14.3013	0.002	2
Mansc1	0.00608845	14.5742	0.003	3
Gm26603	0.00608943	14.5742	0.003	3
Ube2l6	0.00608943	14.5742	0.002	2
Pamr1	0.00608943	14.5742	0.002	2
Rufy4	0.00608943	14.5742	0.001	1
Nrn1l	0.00608943	14.5742	0.001	1
Gm10941	0.00608943	14.5742	0.001	1
Fabp1	0.00588801	14.5835	0.001	1
Klf14	0.00589673	14.5835	0.001	1
Gm44696	0.00589673	14.5835	0.001	1
Tnni2	0.00589673	14.5835	0.001	1
Prr15l	0.00589673	14.5835	0.001	1
Eno1b	0.00589673	14.5835	0.001	1
Dcdc2c	0.00438895	14.668	0.002	2
Inafm1	3.22e-12	14.8518	0.008	8
Tlcd1	9.23e-05	15.6482	0.003	3
Gm12371	9.23e-05	15.6482	0.001	1
Olfr1370	9.23e-05	15.6482	0.001	1
Slc28a1	2.59e-12	15.9086	0.002	2
Stc1	1.73e-05	16.0152	0.005	5
Gm12666	1.73e-05	16.0152	0.002	2
BC030343	1.73e-05	16.0152	0.002	2
Glipr1l1	1.73e-05	16.0152	0.002	2
Syne4	1.73e-05	16.0152	0.001	1
Qprt	1.73e-05	16.0152	0.001	1
Sqrdl	4.03e-06	16.3136	0.002	2
4931429L15Rik	4.03e-06	16.3136	0.001	1
Trim12a	7.09e-15	16.7907	0.005	5
Glp2r	7.35e-10	17.7722	0.002	2
Pdk4	1.01e-11	18.3637	0.004	4
Gm26763	1.01e-11	18.3637	0.001	1
4933408J17Rik	1.01e-11	18.3637	0.001	1
B430203G13Rik	1.01e-11	18.3637	0.001	1
Dennd6b	1.81e-12	18.5835	0.002	2
Lpcat4	3.33e-13	18.7909	0.003	3
Zbtb14	3.33e-13	18.7909	0.002	2
Dok1	3.33e-13	18.7909	0.001	1
Plscr2	3.33e-13	18.7909	0.001	1
Gm3476	3.33e-13	18.7909	0.001	1
Klc3	1.98e-13	18.8526	0.006	6
3830408C21Rik	1.98e-13	18.8526	0.003	3
Gm16145	1.98e-13	18.8526	0.002	2
Gdnf	6.74e-17	19.7251	0.003	3
Pou1f1	6.74e-17	19.7251	0.001	1
Tie1	8.53e-27	21.6662	0.004	4
Gm42813	8.53e-27	21.6662	0.002	2
Zfp59	8.53e-27	21.6662	0.002	2
Nthl1	8.53e-27	21.6662	0.002	2
AI854703	8.53e-27	21.6662	0.001	1
Eva1a	8.53e-27	21.6662	0.001	1
Tesc	2.37e-82	27.9509	0.001	1

## Sheet: Table.S6
Supplementary Table 6. Quantification of Ttr stainings
Embryo ID	Slide ID	# All Cells (DAPI)	# Ttr negative cells	# Ttr low positive cells	# Ttr high positive cells	Total Ttr positive (Low+High)	ROI Area µm2	Section Area Embryo µm2	Total Ttr positive cells per µm2 of section	Average Total Ttrpositive cells per µm2 of section
WT2_ROI3	802_149	548	56	109	383	492	63596.9	1.03719e+07	6.50794e-05	7.16993e-05
WT2_ROI4	802_149	207	24	42	141	183	30661.1
	SUM	755	80	151	524	675						WT	7.16993e-05
													0.000139834
WT2_ROI1	802_209	535	35	67	433	500	77766.4	1.10573e+07	7.83192e-05			Mean	0.000105767
WT2_ROI2	802_209	396	30	36	330	366	61606.6					Stdev	4.81788e-05
	SUM	931	65	103	763	866						Mut	0.000183602
													0.000107636
WT1_ROI3	803_209	674	18	64	592	656	85964.9	1.04666e+07	0.000144268	0.000139834			0.000217288
WT1_ROI3	803_209	922	68	121	733	854	100561						0.000101458
	SUM	1596	86	185	1325	1510						Mean	0.000152496
												Stdev	5.71048e-05
WT1_ROI1	803_239	1259	486	266	507	773	192023	1.16986e+07	0.000135401
WT1_ROI3	803_239	355	16	45	294	339	49190.5
WT1_ROI4	803_239	532	60	50	422	472	60516.6					WT1	7.16993e-05
	SUM					1584						WT2	0.000139834
												Mean	0.000105767
Mut1_ROI3	804_145	589	174	354	61	415	67293.3	5.79922e+06	0.000139329	0.000183602		Stdev	4.81788e-05
Mut1_ROI4	804_145	515	122	287	106	393	70184.1					Mut1	0.000183602
	SUM		296	641	167	808						Mut2	0.000107636
												Mut3	0.000217288
Mut1_ROI1	804_269	1869	508	613	748	1361	277230	5.97257e+06	0.000227875			Mut4	0.000101458
												Mean	0.000152496
												Stdev	5.71048e-05
Mut2_ROI1	805_182	1000	208	162	630	792	164726	7.03391e+06	0.000112597	0.000107636
Mut2_ROI1	805_183	1111	179	270	662	932	150415	7.02533e+06	0.000132663
													WT	Gli2-/-
												mean	0.000105767	0.000152496
Mut2_ROI3	805_88	436	158	140	138	278	64165.6	7.38122e+06	0.000102151			St dev	4.81788e-05	5.71048e-05
Mut2_ROI4	805_88	749	273	375	101	476	89566.5
	SUM	1185	431	515	239	754
Mut2_ROI3	805_89	717	268	232	217	449	98238.8	7.10902e+06	8.31338e-05
Mut2_ROI4	805_89	259	117	112	30	142	30661.1
	SUM	976	385	344	247	591
Mut3_ROI3	806_148	719	118	189	412	601	80135.9	6.23468e+06	0.000146118	0.000217288
Mut3_ROI4	806_148	432	122	139	171	310	54498.1
	SUM	1151	240	328	583	911
Mut3_ROI1	806_208	1970	229	335	1406	1741	243962	7.68916e+06	0.000288458
Mut3_ROI2	806_208	542	65	98	379	477	63549.5
	SUM	2512	294	433	1785	2218
Mut4_ROI3	807_116	493	107	276	110	386	59853.1	5.48886e+06	9.98386e-05	0.000101458
Mut4_ROI4	807_116	299	137	158	4	162	33220.2
	SUM	792	244	434	114	548
Mut4_ROI1	807_148	941	521	413	7	420	136672	5.98579e+06	0.000103077
Mut4_ROI4	807_148	287	90	196	1	197	39949.5
	SUM	1228	611	609	8	617

## Sheet: Table.S7
Supplementary Table 7. lochNESS related genes identified with regression model in Tbx3 and pooled wildtype in selected epithelial sub-trajectories
Gene Name	Q-value	Estimate	% of cells expressed	# of cells expressed
Dcc	0.0001998	-0.758211	0.128	1262
Hjurp	0.00069026	-0.586899	0.114	1126
Ctnna2	0.0133593	-0.517215	0.122	1205
Rplp1	0.00061452	-0.456578	0.14	1384
Camk1d	7.01e-32	-0.360452	0.842	8335
AY036118	0.00321524	-0.357602	0.187	1851
Mki67	0.00095202	-0.298728	0.241	2381
Zc3h7a	0.00026906	-0.252461	0.326	3224
Cdk8	0.0004982	-0.212846	0.369	3653
Gm42418	7.02e-25	-0.197186	0.997	9868
Gpc6	0.00451918	-0.163512	0.429	4243
Nckap5	0.0493396	0.110564	0.521	5158
Fras1	0.0003765	0.112536	0.559	5529
Sema3a	0.0202196	0.132284	0.395	3912
Trp63	4.63e-05	0.142331	0.421	4165
Bmpr1b	0.0175938	0.148438	0.323	3198
Tfap2b	0.00061558	0.150318	0.353	3493
Adamts17	0.00216936	0.152449	0.334	3306
Tnfrsf19	0.00852719	0.16163	0.307	3035
Dsp	0.0412576	0.165462	0.276	2732
Plppr1	0.00536802	0.190108	0.219	2162
Dock4	0.0141097	0.191862	0.221	2189
Nkain2	3.9e-05	0.198961	0.29	2871
H19	5.05e-05	0.202802	0.291	2884
Ptprm	0.00040338	0.203887	0.234	2314
Map7	4.85e-07	0.205229	0.3	2966
Ngf	0.00571298	0.229949	0.147	1455
Ubtd2	1.24e-06	0.233213	0.243	2400
Nebl	0.00028775	0.233447	0.214	2117
Slc24a3	7.19e-06	0.243899	0.196	1940
Emp1	0.00098454	0.249309	0.154	1527
Kcnh7	0.00664871	0.256681	0.134	1327
Ahnak	1.82e-07	0.26836	0.208	2062
Anxa2	3.08e-07	0.281933	0.186	1836
Kcnip4	7.24e-11	0.309732	0.198	1962
Gabrp	1.72e-05	0.309961	0.107	1060
Slc2a3	5.17e-08	0.330666	0.134	1326
Krt5	1.61e-17	0.33209	0.244	2413
Nr1h5	6.14e-14	0.393727	0.125	1235
Anxa1	0.00023918	0.414714	0.06	590
Slc15a2	1.41e-15	0.448768	0.117	1155
Sfn	0.00449793	0.475205	0.04	398
Krt19	4.64e-12	0.607804	0.039	390
Krt17	6.85e-13	0.665895	0.036	358
Gimap6	0.0421769	1.35033	0.001	8
Nts	0.0169256	1.56334	0.001	10
Nkx6-2	0.0348997	1.56969	0	3
Gm45332	0.0348997	1.56969	0	1
Cpne9	0.0348997	1.56969	0	4
Pde2a	0.0346711	1.56985	0	1
Pde2a	0.0346711	1.56985	0	6
AU019990	0.0346933	1.56985	0	3
RP23-329B5.1	0.0346933	1.56985	0	2
Dfnb59	0.0346933	1.56985	0.001	5
Fcnb	5.35e-08	1.64356	0	3
RP24-279F18.1	0.00052986	1.67277	0	2
Gm5608	0.00052986	1.67277	0	1
Sis	0.00045562	1.67616	0	1
Tsga10ip	0.00045562	1.67616	0	1
Sprr1a	3.63e-17	1.6941	0.001	9
Gm10382	3.18e-05	1.73311	0	2
Gfi1	3.18e-05	1.73311	0	1
Tm4sf19	3.18e-05	1.73311	0	2
Sftpa1	7.04e-06	1.76339	0	2
Crx	4.63e-06	1.77159	0	2
Ctcfl	2.25e-06	1.78551	0	2
Olfr1290	1.5e-06	1.79325	0	4
Gm28592	1.5e-06	1.79325	0	1
Fcgr3	8.05e-08	1.84689	0.001	5
Ms4a6b	4.48e-08	1.85726	0	2
Ccl6	4.48e-08	1.85726	0	1
Gm1043	4.48e-08	1.85726	0.001	5
Foxn4	1.08e-08	1.88222	0	2
Gm45237	1.08e-08	1.88222	0	4
Ifi209	1.81e-09	1.91253	0	1
Tmem182	1.81e-09	1.91253	0	2
RP23-337J18.2	1.54e-09	1.91524	0	1
Cyp4a30b	8.06e-10	1.92598	0	1
Vmn2r118	8.06e-10	1.92598	0	3
Gm43690	4.76e-11	1.97198	0	1
Cbln3	4.14e-21	1.99681	0	2
H2-Oa	7.89e-12	2.00042	0	1
Mfsd4b3	7.89e-12	2.00042	0.001	5
Bcan	5.05e-16	2.14526	0	4
Psca	6.29e-19	2.23954	0	1
Gm12830	6.14e-19	2.23994	0	2
Fbxo2	5.49e-20	2.27297	0	3
Fosl1	5.5e-20	2.27297	0	3
Kcnj16	2.38e-22	2.3455	0	3
Gm27216	2.38e-22	2.3455	0	1
Col5a3	9.46e-24	2.38727	0	3
Hist1h3b	9.46e-24	2.38727	0	4
Chil5	9.46e-24	2.38727	0.001	5
Gm9806	2.26e-28	2.51818	0	1
Gm6270	2.56e-38	2.76362	0	1
Ppp1r32	2.56e-38	2.76362	0	1
Slc2a6	2.94e-53	3.05081	0	1
Mesp2	1.5e-69	3.28874	0	1
Gm37800	1.5e-69	3.28874	0	1
Pramel7	1.5e-69	3.28874	0	3
A630023A22Rik	2.09e-108	3.69	0.001	5
Gm28265	0	5.60127	0	2
